# Supplementary material for: The Social Brain: Transcriptome Assembly and Characterization of the Hippocampus from a Social Subterranean Rodent, the Colonial Tuco-Tuco (Ctenomys sociabilis)
Source: PLoS One. 2012 Sep 25;7(9):e45524. doi: 10.1371/journal.pone.0045524 (PMC3458066; doi:10.1371/journal.pone.0045524)
Supplement: Table S1 — A list of all GO terms grouped by biological process. Column 1 is the GO ID, followed by the GO term description, followed by the number of sequences assigned to this term in column 3. (TXT) [file pone.0045524.s001.txt]

GO-term	description	#Seqs
GO:0008150	biological_process	23493
GO:0009987	cellular process	21882
GO:0008152	metabolic process	17308
GO:0044237	cellular metabolic process	15531
GO:0044238	primary metabolic process	15360
GO:0065007	biological regulation	14543
GO:0050789	regulation of biological process	13792
GO:0050794	regulation of cellular process	13195
GO:0043170	macromolecule metabolic process	12478
GO:0044260	cellular macromolecule metabolic process	11744
GO:0006807	nitrogen compound metabolic process	10438
GO:0034641	cellular nitrogen compound metabolic process	10301
GO:0050896	response to stimulus	10086
GO:0019222	regulation of metabolic process	8778
GO:0032501	multicellular organismal process	8769
GO:0009058	biosynthetic process	8431
GO:0044249	cellular biosynthetic process	8274
GO:0031323	regulation of cellular metabolic process	7926
GO:0051716	cellular response to stimulus	7823
GO:0090304	nucleic acid metabolic process	7724
GO:0080090	regulation of primary metabolic process	7709
GO:0010467	gene expression	7617
GO:0016043	cellular component organization	7558
GO:0007154	cell communication	7543
GO:0051179	localization	7427
GO:0032502	developmental process	7407
GO:0023052	signaling	7326
GO:0060255	regulation of macromolecule metabolic process	7088
GO:0009059	macromolecule biosynthetic process	6974
GO:0034645	cellular macromolecule biosynthetic process	6894
GO:0019538	protein metabolic process	6813
GO:0016070	RNA metabolic process	6808
GO:0007275	multicellular organismal development	6686
GO:0048856	anatomical structure development	6439
GO:0007165	signal transduction	6357
GO:0051171	regulation of nitrogen compound metabolic process	6226
GO:0051234	establishment of localization	6178
GO:0044267	cellular protein metabolic process	6148
GO:0006810	transport	6047
GO:0009889	regulation of biosynthetic process	5746
GO:0010468	regulation of gene expression	5713
GO:0031326	regulation of cellular biosynthetic process	5706
GO:0048731	system development	5664
GO:0010556	regulation of macromolecule biosynthetic process	5398
GO:0048518	positive regulation of biological process	5370
GO:0032774	RNA biosynthetic process	5312
GO:0048519	negative regulation of biological process	5195
GO:0006351	"transcription, DNA-dependent"	5189
GO:0043412	macromolecule modification	5064
GO:0051252	regulation of RNA metabolic process	5045
GO:0044281	small molecule metabolic process	5017
GO:0048522	positive regulation of cellular process	4915
GO:0006355	"regulation of transcription, DNA-dependent"	4856
GO:0048523	negative regulation of cellular process	4846
GO:0048869	cellular developmental process	4814
GO:0006464	protein modification process	4803
GO:0030154	cell differentiation	4458
GO:0042221	response to chemical stimulus	4452
GO:0006950	response to stress	4321
GO:0009056	catabolic process	4144
GO:0065008	regulation of biological quality	4139
GO:0006996	organelle organization	3991
GO:0065009	regulation of molecular function	3805
GO:0044248	cellular catabolic process	3712
GO:0048513	organ development	3652
GO:0048583	regulation of response to stimulus	3593
GO:0009653	anatomical structure morphogenesis	3491
GO:0007399	nervous system development	3479
GO:0006793	phosphorus metabolic process	3479
GO:0051641	cellular localization	3445
GO:0033036	macromolecule localization	3237
GO:0050790	regulation of catalytic activity	3177
GO:0051649	establishment of localization in cell	3025
GO:0044085	cellular component biogenesis	3001
GO:0016310	phosphorylation	2977
GO:0009966	regulation of signal transduction	2923
GO:0016265	death	2844
GO:0008219	cell death	2844
GO:0003008	system process	2823
GO:0009893	positive regulation of metabolic process	2809
GO:0008104	protein localization	2739
GO:0010033	response to organic substance	2738
GO:0048468	cell development	2709
GO:0022607	cellular component assembly	2709
GO:0031325	positive regulation of cellular metabolic process	2671
GO:0051239	regulation of multicellular organismal process	2645
GO:0010604	positive regulation of macromolecule metabolic process	2583
GO:0012501	programmed cell death	2559
GO:0007049	cell cycle	2554
GO:0046483	heterocycle metabolic process	2487
GO:0051246	regulation of protein metabolic process	2415
GO:0044093	positive regulation of molecular function	2365
GO:0008283	cell proliferation	2337
GO:0009892	negative regulation of metabolic process	2331
GO:0022008	neurogenesis	2306
GO:0002376	immune system process	2257
GO:0032268	regulation of cellular protein metabolic process	2255
GO:0009117	nucleotide metabolic process	2252
GO:0006753	nucleoside phosphate metabolic process	2252
GO:0010646	regulation of cell communication	2241
GO:0032879	regulation of localization	2233
GO:0006366	transcription from RNA polymerase II promoter	2198
GO:0050793	regulation of developmental process	2185
GO:0031324	negative regulation of cellular metabolic process	2184
GO:0045184	establishment of protein localization	2183
GO:0070887	cellular response to chemical stimulus	2179
GO:0010941	regulation of cell death	2174
GO:0050877	neurological system process	2165
GO:0051128	regulation of cellular component organization	2164
GO:0009605	response to external stimulus	2126
GO:0040011	locomotion	2118
GO:0043067	regulation of programmed cell death	2112
GO:0048699	generation of neurons	2107
GO:0010605	negative regulation of macromolecule metabolic process	2097
GO:0015031	protein transport	2085
GO:0043085	positive regulation of catalytic activity	2047
GO:0033554	cellular response to stress	2044
GO:0032989	cellular component morphogenesis	1998
GO:0009891	positive regulation of biosynthetic process	1997
GO:0006163	purine nucleotide metabolic process	1997
GO:0046907	intracellular transport	1995
GO:0030030	cell projection organization	1984
GO:0030182	neuron differentiation	1981
GO:0031328	positive regulation of cellular biosynthetic process	1966
GO:0043933	macromolecular complex subunit organization	1913
GO:0051173	positive regulation of nitrogen compound metabolic process	1912
GO:0000003	reproduction	1905
GO:0042592	homeostatic process	1896
GO:0000902	cell morphogenesis	1895
GO:0022414	reproductive process	1891
GO:0006928	cellular component movement	1888
GO:0016192	vesicle-mediated transport	1867
GO:0055085	transmembrane transport	1850
GO:0006357	regulation of transcription from RNA polymerase II promoter	1847
GO:0009888	tissue development	1830
GO:0022402	cell cycle process	1823
GO:0044270	cellular nitrogen compound catabolic process	1815
GO:0009890	negative regulation of biosynthetic process	1812
GO:0046700	heterocycle catabolic process	1808
GO:0006629	lipid metabolic process	1803
GO:0007267	cell-cell signaling	1797
GO:0031327	negative regulation of cellular biosynthetic process	1793
GO:0031399	regulation of protein modification process	1768
GO:0009259	ribonucleotide metabolic process	1763
GO:0010557	positive regulation of macromolecule biosynthetic process	1758
GO:0009166	nucleotide catabolic process	1752
GO:0071310	cellular response to organic substance	1738
GO:0009150	purine ribonucleotide metabolic process	1737
GO:0051174	regulation of phosphorus metabolic process	1733
GO:0019220	regulation of phosphate metabolic process	1733
GO:0009141	nucleoside triphosphate metabolic process	1726
GO:0009144	purine nucleoside triphosphate metabolic process	1714
GO:0010628	positive regulation of gene expression	1705
GO:0042127	regulation of cell proliferation	1703
GO:0006195	purine nucleotide catabolic process	1701
GO:0009205	purine ribonucleoside triphosphate metabolic process	1696
GO:0009199	ribonucleoside triphosphate metabolic process	1696
GO:0051254	positive regulation of RNA metabolic process	1688
GO:0051049	regulation of transport	1678
GO:0048666	neuron development	1677
GO:0065003	macromolecular complex assembly	1651
GO:0006811	ion transport	1642
GO:0006396	RNA processing	1623
GO:0009261	ribonucleotide catabolic process	1614
GO:0009143	nucleoside triphosphate catabolic process	1613
GO:0009154	purine ribonucleotide catabolic process	1609
GO:0009146	purine nucleoside triphosphate catabolic process	1608
GO:0051172	negative regulation of nitrogen compound metabolic process	1605
GO:0010558	negative regulation of macromolecule biosynthetic process	1605
GO:0009207	purine ribonucleoside triphosphate catabolic process	1599
GO:0009203	ribonucleoside triphosphate catabolic process	1599
GO:0045893	"positive regulation of transcription, DNA-dependent"	1592
GO:0022610	biological adhesion	1590
GO:0007155	cell adhesion	1580
GO:0042325	regulation of phosphorylation	1579
GO:0007010	cytoskeleton organization	1568
GO:0019226	transmission of nerve impulse	1549
GO:0070727	cellular macromolecule localization	1544
GO:0051336	regulation of hydrolase activity	1539
GO:0009719	response to endogenous stimulus	1537
GO:0034613	cellular protein localization	1530
GO:0009057	macromolecule catabolic process	1519
GO:0031175	neuron projection development	1518
GO:0006259	DNA metabolic process	1514
GO:0007167	enzyme linked receptor protein signaling pathway	1511
GO:0010629	negative regulation of gene expression	1493
GO:0045595	regulation of cell differentiation	1486
GO:0032990	cell part morphogenesis	1486
GO:0048584	positive regulation of response to stimulus	1470
GO:0051704	multi-organism process	1468
GO:0009611	response to wounding	1464
GO:0048858	cell projection morphogenesis	1457
GO:0051674	localization of cell	1435
GO:0048870	cell motility	1435
GO:0000904	cell morphogenesis involved in differentiation	1432
GO:0051726	regulation of cell cycle	1422
GO:0022403	cell cycle phase	1418
GO:0051253	negative regulation of RNA metabolic process	1409
GO:0016071	mRNA metabolic process	1391
GO:0051276	chromosome organization	1374
GO:0007243	intracellular protein kinase cascade	1372
GO:0006508	proteolysis	1364
GO:0044255	cellular lipid metabolic process	1357
GO:0016477	cell migration	1352
GO:0045892	"negative regulation of transcription, DNA-dependent"	1350
GO:0040007	growth	1347
GO:0007417	central nervous system development	1341
GO:0000278	mitotic cell cycle	1340
GO:0042180	cellular ketone metabolic process	1339
GO:0048646	anatomical structure formation involved in morphogenesis	1337
GO:0070271	protein complex biogenesis	1323
GO:0048878	chemical homeostasis	1318
GO:0007268	synaptic transmission	1317
GO:0006082	organic acid metabolic process	1315
GO:0006461	protein complex assembly	1314
GO:0046903	secretion	1300
GO:0061024	membrane organization	1292
GO:0044265	cellular macromolecule catabolic process	1292
GO:0043436	oxoacid metabolic process	1289
GO:0019752	carboxylic acid metabolic process	1289
GO:0016044	cellular membrane organization	1287
GO:0048667	cell morphogenesis involved in neuron differentiation	1280
GO:0048812	neuron projection morphogenesis	1270
GO:0009725	response to hormone stimulus	1268
GO:0051338	regulation of transferase activity	1267
GO:0018193	peptidyl-amino acid modification	1258
GO:0005975	carbohydrate metabolic process	1223
GO:0043549	regulation of kinase activity	1193
GO:0007169	transmembrane receptor protein tyrosine kinase signaling pathway	1183
GO:0006886	intracellular protein transport	1176
GO:0019725	cellular homeostasis	1159
GO:0007409	axonogenesis	1155
GO:0009894	regulation of catabolic process	1152
GO:0046039	GTP metabolic process	1150
GO:0006955	immune response	1149
GO:0032940	secretion by cell	1142
GO:0006952	defense response	1140
GO:0034621	cellular macromolecular complex subunit organization	1139
GO:0051345	positive regulation of hydrolase activity	1130
GO:0044092	negative regulation of molecular function	1126
GO:0006184	GTP catabolic process	1124
GO:0006812	cation transport	1120
GO:0009887	organ morphogenesis	1111
GO:0045859	regulation of protein kinase activity	1109
GO:0010647	positive regulation of cell communication	1097
GO:0006974	response to DNA damage stimulus	1084
GO:0006325	chromatin organization	1082
GO:0050801	ion homeostasis	1079
GO:0048585	negative regulation of response to stimulus	1073
GO:0031329	regulation of cellular catabolic process	1062
GO:0002682	regulation of immune system process	1057
GO:0010942	positive regulation of cell death	1054
GO:0055082	cellular chemical homeostasis	1050
GO:0042330	taxis	1047
GO:0006935	chemotaxis	1045
GO:0009628	response to abiotic stimulus	1032
GO:0043068	positive regulation of programmed cell death	1030
GO:0060548	negative regulation of cell death	1029
GO:0001775	cell activation	1023
GO:0045944	positive regulation of transcription from RNA polymerase II promoter	1018
GO:0007420	brain development	1018
GO:0070647	protein modification by small protein conjugation or removal	1002
GO:0006873	cellular ion homeostasis	1002
GO:0009967	positive regulation of signal transduction	999
GO:0034220	ion transmembrane transport	995
GO:0006140	regulation of nucleotide metabolic process	992
GO:0032504	multicellular organism reproduction	988
GO:0022603	regulation of anatomical structure morphogenesis	988
GO:0016568	chromatin modification	988
GO:0006412	translation	984
GO:0044262	cellular carbohydrate metabolic process	981
GO:0043069	negative regulation of programmed cell death	981
GO:0006397	mRNA processing	973
GO:0051094	positive regulation of developmental process	966
GO:0010648	negative regulation of cell communication	960
GO:0007264	small GTPase mediated signal transduction	958
GO:0071495	cellular response to endogenous stimulus	956
GO:0010627	regulation of intracellular protein kinase cascade	956
GO:0006066	alcohol metabolic process	955
GO:0040008	regulation of growth	940
GO:0042060	wound healing	934
GO:0007610	behavior	934
GO:0080134	regulation of response to stress	929
GO:0009308	amine metabolic process	929
GO:0051247	positive regulation of protein metabolic process	923
GO:0030029	actin filament-based process	923
GO:0071702	organic substance transport	921
GO:0030001	metal ion transport	906
GO:0009968	negative regulation of signal transduction	906
GO:0061061	muscle structure development	905
GO:0034622	cellular macromolecular complex assembly	898
GO:0051056	regulation of small GTPase mediated signal transduction	890
GO:0008284	positive regulation of cell proliferation	887
GO:0043009	chordate embryonic development	884
GO:0043086	negative regulation of catalytic activity	883
GO:0000279	M phase	876
GO:0060284	regulation of cell development	867
GO:0050878	regulation of body fluid levels	867
GO:0045786	negative regulation of cell cycle	867
GO:0032446	protein modification by small protein conjugation	867
GO:0060341	regulation of cellular localization	866
GO:0030163	protein catabolic process	862
GO:0032270	positive regulation of cellular protein metabolic process	850
GO:0044057	regulation of system process	843
GO:0051347	positive regulation of transferase activity	841
GO:0030036	actin cytoskeleton organization	839
GO:0002520	immune system development	839
GO:0001944	vasculature development	830
GO:0008285	negative regulation of cell proliferation	827
GO:0051960	regulation of nervous system development	822
GO:0019953	sexual reproduction	819
GO:0016567	protein ubiquitination	819
GO:0051130	positive regulation of cellular component organization	818
GO:0044271	cellular nitrogen compound biosynthetic process	817
GO:0044106	cellular amine metabolic process	815
GO:0033043	regulation of organelle organization	814
GO:0033121	regulation of purine nucleotide catabolic process	808
GO:0030811	regulation of nucleotide catabolic process	808
GO:0060429	epithelium development	806
GO:0007411	axon guidance	805
GO:0000122	negative regulation of transcription from RNA polymerase II promoter	800
GO:0001568	blood vessel development	796
GO:0008610	lipid biosynthetic process	795
GO:0048534	hemopoietic or lymphoid organ development	791
GO:0033674	positive regulation of kinase activity	781
GO:0008380	RNA splicing	781
GO:0051301	cell division	761
GO:0048598	embryonic morphogenesis	761
GO:0030097	hemopoiesis	758
GO:0010324	membrane invagination	757
GO:0006897	endocytosis	757
GO:0050767	regulation of neurogenesis	753
GO:0033124	regulation of GTP catabolic process	749
GO:0051093	negative regulation of developmental process	745
GO:0016032	viral reproduction	745
GO:0032870	cellular response to hormone stimulus	744
GO:0006605	protein targeting	744
GO:0043087	regulation of GTPase activity	743
GO:0010564	regulation of cell cycle process	742
GO:0045860	positive regulation of protein kinase activity	735
GO:0007017	microtubule-based process	734
GO:0006281	DNA repair	733
GO:0050817	coagulation	732
GO:0007599	hemostasis	731
GO:0044257	cellular protein catabolic process	729
GO:0034097	response to cytokine stimulus	727
GO:0045321	leukocyte activation	723
GO:0051603	proteolysis involved in cellular protein catabolic process	721
GO:0043632	modification-dependent macromolecule catabolic process	721
GO:0010608	posttranscriptional regulation of gene expression	721
GO:0007596	blood coagulation	721
GO:0007276	gamete generation	720
GO:0031401	positive regulation of protein modification process	714
GO:0048514	blood vessel morphogenesis	713
GO:0045597	positive regulation of cell differentiation	711
GO:0006091	generation of precursor metabolites and energy	711
GO:0035295	tube development	707
GO:0012502	induction of programmed cell death	704
GO:0019941	modification-dependent protein catabolic process	703
GO:0048729	tissue morphogenesis	702
GO:0006917	induction of apoptosis	699
GO:0007050	cell cycle arrest	696
GO:0043434	response to peptide hormone stimulus	692
GO:0006511	ubiquitin-dependent protein catabolic process	692
GO:0046578	regulation of Ras protein signal transduction	690
GO:0016569	covalent chromatin modification	690
GO:0009991	response to extracellular stimulus	689
GO:0051325	interphase	682
GO:0016570	histone modification	681
GO:0007507	heart development	679
GO:0051046	regulation of secretion	674
GO:0007423	sensory organ development	674
GO:0006520	cellular amino acid metabolic process	672
GO:0034660	ncRNA metabolic process	670
GO:0002684	positive regulation of immune system process	669
GO:0051329	interphase of mitotic cell cycle	663
GO:0051050	positive regulation of transport	663
GO:0016049	cell growth	663
GO:0040012	regulation of locomotion	655
GO:0051270	regulation of cellular component movement	654
GO:0051240	positive regulation of multicellular organismal process	654
GO:0044419	interspecies interaction between organisms	654
GO:0009607	response to biotic stimulus	654
GO:0050776	regulation of immune response	653
GO:0045664	regulation of neuron differentiation	653
GO:0007517	muscle organ development	652
GO:0023061	signal release	649
GO:0003001	generation of a signal involved in cell-cell signaling	649
GO:0007600	sensory perception	642
GO:0048285	organelle fission	641
GO:0031667	response to nutrient levels	641
GO:0010035	response to inorganic substance	641
GO:0055080	cation homeostasis	639
GO:0043547	positive regulation of GTPase activity	639
GO:0051169	nuclear transport	637
GO:0016311	dephosphorylation	637
GO:0000087	M phase of mitotic cell cycle	637
GO:0046649	lymphocyte activation	634
GO:0051707	response to other organism	625
GO:0022604	regulation of cell morphogenesis	617
GO:0007067	mitosis	614
GO:0000280	nuclear division	614
GO:0006913	nucleocytoplasmic transport	611
GO:0051248	negative regulation of protein metabolic process	610
GO:0044283	small molecule biosynthetic process	604
GO:0045087	innate immune response	603
GO:0006730	one-carbon metabolic process	603
GO:0045596	negative regulation of cell differentiation	602
GO:0001525	angiogenesis	593
GO:0032787	monocarboxylic acid metabolic process	587
GO:0030334	regulation of cell migration	587
GO:0060537	muscle tissue development	585
GO:0030900	forebrain development	584
GO:0016337	cell-cell adhesion	582
GO:0042692	muscle cell differentiation	581
GO:0007389	pattern specification process	580
GO:0071345	cellular response to cytokine stimulus	575
GO:0043269	regulation of ion transport	564
GO:0007346	regulation of mitotic cell cycle	564
GO:0018130	heterocycle biosynthetic process	563
GO:0046034	ATP metabolic process	562
GO:0030003	cellular cation homeostasis	562
GO:0034762	regulation of transmembrane transport	560
GO:0048545	response to steroid hormone stimulus	559
GO:0014706	striated muscle tissue development	558
GO:0006887	exocytosis	557
GO:0042493	response to drug	555
GO:0051129	negative regulation of cellular component organization	553
GO:0048232	male gamete generation	552
GO:0044087	regulation of cellular component biogenesis	552
GO:0007283	spermatogenesis	552
GO:0002009	morphogenesis of an epithelium	552
GO:0043623	cellular protein complex assembly	548
GO:0000226	microtubule cytoskeleton organization	548
GO:0008015	blood circulation	547
GO:0003013	circulatory system process	547
GO:0006260	DNA replication	545
GO:0032269	negative regulation of cellular protein metabolic process	544
GO:0007265	Ras protein signal transduction	540
GO:0010740	positive regulation of intracellular protein kinase cascade	539
GO:0010817	regulation of hormone levels	538
GO:0005996	monosaccharide metabolic process	536
GO:0001701	in utero embryonic development	534
GO:0019637	organophosphate metabolic process	533
GO:0051259	protein oligomerization	531
GO:0042391	regulation of membrane potential	531
GO:0009314	response to radiation	531
GO:0031344	regulation of cell projection organization	530
GO:0001558	regulation of cell growth	527
GO:0016055	Wnt receptor signaling pathway	525
GO:0015980	energy derivation by oxidation of organic compounds	520
GO:0055065	metal ion homeostasis	516
GO:0009100	glycoprotein metabolic process	516
GO:0071375	cellular response to peptide hormone stimulus	515
GO:0090066	regulation of anatomical structure size	514
GO:0032147	activation of protein kinase activity	513
GO:0034470	ncRNA processing	505
GO:0032259	methylation	504
GO:0031644	regulation of neurological system process	502
GO:0070838	divalent metal ion transport	498
GO:0031347	regulation of defense response	496
GO:0071156	regulation of cell cycle arrest	495
GO:0006875	cellular metal ion homeostasis	495
GO:0002252	immune effector process	493
GO:0001501	skeletal system development	493
GO:0003012	muscle system process	492
GO:0048589	developmental growth	491
GO:0006200	ATP catabolic process	489
GO:0000375	"RNA splicing, via transesterification reactions"	488
GO:0006644	phospholipid metabolic process	483
GO:0051186	cofactor metabolic process	482
GO:0022613	ribonucleoprotein complex biogenesis	482
GO:0046486	glycerolipid metabolic process	479
GO:0006954	inflammatory response	479
GO:0044282	small molecule catabolic process	477
GO:0035239	tube morphogenesis	476
GO:0006631	fatty acid metabolic process	474
GO:0002521	leukocyte differentiation	474
GO:0051969	regulation of transmission of nerve impulse	472
GO:0051493	regulation of cytoskeleton organization	472
GO:0000398	"nuclear mRNA splicing, via spliceosome"	468
GO:0000377	"RNA splicing, via transesterification reactions with bulged adenosine as nucleophile"	468
GO:0000075	cell cycle checkpoint	468
GO:0042110	T cell activation	467
GO:0010975	regulation of neuron projection development	466
GO:0032880	regulation of protein localization	462
GO:0019221	cytokine-mediated signaling pathway	462
GO:0001816	cytokine production	461
GO:0019318	hexose metabolic process	459
GO:0032868	response to insulin stimulus	458
GO:0050778	positive regulation of immune response	457
GO:0009165	nucleotide biosynthetic process	457
GO:0001654	eye development	455
GO:0048568	embryonic organ development	454
GO:0045937	positive regulation of phosphate metabolic process	454
GO:0010562	positive regulation of phosphorus metabolic process	454
GO:0006417	regulation of translation	453
GO:0071705	nitrogen compound transport	450
GO:0015672	monovalent inorganic cation transport	448
GO:0043405	regulation of MAP kinase activity	447
GO:0050804	regulation of synaptic transmission	446
GO:0048011	nerve growth factor receptor signaling pathway	445
GO:0042327	positive regulation of phosphorylation	445
GO:0006936	muscle contraction	444
GO:0006816	calcium ion transport	444
GO:0009101	glycoprotein biosynthetic process	443
GO:0048732	gland development	442
GO:0006916	anti-apoptosis	439
GO:0030155	regulation of cell adhesion	438
GO:0010038	response to metal ion	435
GO:0006401	RNA catabolic process	434
GO:0006979	response to oxidative stress	432
GO:0032318	regulation of Ras GTPase activity	426
GO:0080135	regulation of cellular response to stress	424
GO:0060627	regulation of vesicle-mediated transport	422
GO:0051403	stress-activated MAPK cascade	421
GO:0034330	cell junction organization	420
GO:0070848	response to growth factor stimulus	418
GO:0001503	ossification	416
GO:0019932	second-messenger-mediated signaling	412
GO:0003002	regionalization	412
GO:0031589	cell-substrate adhesion	411
GO:0032101	regulation of response to external stimulus	410
GO:0010498	proteasomal protein catabolic process	410
GO:0008202	steroid metabolic process	409
GO:0043161	proteasomal ubiquitin-dependent protein catabolic process	407
GO:0022411	cellular component disassembly	407
GO:0070482	response to oxygen levels	406
GO:0051146	striated muscle cell differentiation	403
GO:0017038	protein import	403
GO:0006732	coenzyme metabolic process	402
GO:0051051	negative regulation of transport	399
GO:0016042	lipid catabolic process	399
GO:0015837	amine transport	399
GO:0032869	cellular response to insulin stimulus	398
GO:0022415	viral reproductive process	398
GO:0018205	peptidyl-lysine modification	398
GO:0007015	actin filament organization	397
GO:0051241	negative regulation of multicellular organismal process	396
GO:0070201	regulation of establishment of protein localization	395
GO:0001817	regulation of cytokine production	395
GO:0030031	cell projection assembly	394
GO:0006836	neurotransmitter transport	393
GO:0001666	response to hypoxia	393
GO:0050865	regulation of cell activation	392
GO:0046394	carboxylic acid biosynthetic process	392
GO:0016053	organic acid biosynthetic process	392
GO:0046942	carboxylic acid transport	390
GO:0015849	organic acid transport	390
GO:0007584	response to nutrient	389
GO:0006457	protein folding	388
GO:0002253	activation of immune response	385
GO:0071363	cellular response to growth factor stimulus	383
GO:0006725	cellular aromatic compound metabolic process	383
GO:0060562	epithelial tube morphogenesis	380
GO:0034765	regulation of ion transmembrane transport	380
GO:0006402	mRNA catabolic process	378
GO:0035023	regulation of Rho protein signal transduction	377
GO:0043010	camera-type eye development	376
GO:0030099	myeloid cell differentiation	374
GO:0055074	calcium ion homeostasis	373
GO:0002694	regulation of leukocyte activation	373
GO:0016051	carbohydrate biosynthetic process	372
GO:0010769	regulation of cell morphogenesis involved in differentiation	372
GO:0006164	purine nucleotide biosynthetic process	370
GO:0006006	glucose metabolic process	368
GO:0009617	response to bacterium	367
GO:0051640	organelle localization	364
GO:0050890	cognition	364
GO:0034329	cell junction assembly	363
GO:0007254	JNK cascade	363
GO:0010876	lipid localization	362
GO:0006874	cellular calcium ion homeostasis	359
GO:0030855	epithelial cell differentiation	358
GO:0051223	regulation of protein transport	357
GO:0007005	mitochondrion organization	357
GO:0001505	regulation of neurotransmitter levels	356
GO:0000956	nuclear-transcribed mRNA catabolic process	354
GO:0048193	Golgi vesicle transport	353
GO:0060538	skeletal muscle organ development	351
GO:0032535	regulation of cellular component size	351
GO:0010959	regulation of metal ion transport	351
GO:0050673	epithelial cell proliferation	350
GO:0048608	reproductive structure development	350
GO:0042063	gliogenesis	350
GO:0070085	glycosylation	349
GO:0021537	telencephalon development	349
GO:0019216	regulation of lipid metabolic process	349
GO:0006650	glycerophospholipid metabolic process	349
GO:0006399	tRNA metabolic process	348
GO:0071496	cellular response to external stimulus	347
GO:0006310	DNA recombination	347
GO:0019058	viral infectious cycle	346
GO:0043413	macromolecule glycosylation	345
GO:0001655	urogenital system development	345
GO:0007548	sex differentiation	344
GO:0007519	skeletal muscle tissue development	344
GO:0043414	macromolecule methylation	342
GO:0030522	intracellular receptor mediated signaling pathway	340
GO:0010638	positive regulation of organelle organization	340
GO:0009914	hormone transport	340
GO:0009416	response to light stimulus	339
GO:0051170	nuclear import	337
GO:0007611	learning or memory	337
GO:0048511	rhythmic process	336
GO:0040017	positive regulation of locomotion	333
GO:0030098	lymphocyte differentiation	333
GO:0007178	transmembrane receptor protein serine/threonine kinase signaling pathway	332
GO:0002764	immune response-regulating signaling pathway	330
GO:0051272	positive regulation of cellular component movement	329
GO:0045926	negative regulation of growth	329
GO:0031400	negative regulation of protein modification process	329
GO:0006606	protein import into nucleus	329
GO:0051249	regulation of lymphocyte activation	327
GO:0007626	locomotory behavior	327
GO:0060249	anatomical structure homeostasis	326
GO:0046879	hormone secretion	326
GO:0030111	regulation of Wnt receptor signaling pathway	326
GO:0002757	immune response-activating signal transduction	326
GO:0043406	positive regulation of MAP kinase activity	325
GO:0006413	translational initiation	322
GO:0030335	positive regulation of cell migration	321
GO:0032320	positive regulation of Ras GTPase activity	318
GO:0030168	platelet activation	318
GO:0042254	ribosome biogenesis	317
GO:0015833	peptide transport	317
GO:0055001	muscle cell development	314
GO:0007249	I-kappaB kinase/NF-kappaB cascade	314
GO:0009123	nucleoside monophosphate metabolic process	313
GO:0008286	insulin receptor signaling pathway	312
GO:0007173	epidermal growth factor receptor signaling pathway	312
GO:0043687	post-translational protein modification	311
GO:0070997	neuron death	310
GO:0000209	protein polyubiquitination	309
GO:0051260	protein homooligomerization	308
GO:0006869	lipid transport	308
GO:0032970	regulation of actin filament-based process	307
GO:0060541	respiratory system development	306
GO:0051346	negative regulation of hydrolase activity	306
GO:0010639	negative regulation of organelle organization	304
GO:0051402	neuron apoptosis	303
GO:0001508	regulation of action potential	303
GO:0006403	RNA localization	302
GO:0051098	regulation of binding	301
GO:0006475	internal protein amino acid acetylation	301
GO:0050678	regulation of epithelial cell proliferation	300
GO:0032956	regulation of actin cytoskeleton organization	298
GO:0030258	lipid modification	298
GO:0018394	peptidyl-lysine acetylation	298
GO:0007160	cell-matrix adhesion	298
GO:0052547	regulation of peptidase activity	296
GO:0018393	internal peptidyl-lysine acetylation	296
GO:0050808	synapse organization	295
GO:0032872	regulation of stress-activated MAPK cascade	295
GO:0048562	embryonic organ morphogenesis	293
GO:0031396	regulation of protein ubiquitination	293
GO:0016052	carbohydrate catabolic process	293
GO:0002790	peptide secretion	293
GO:0032984	macromolecular complex disassembly	292
GO:0045088	regulation of innate immune response	291
GO:0008544	epidermis development	291
GO:0016573	histone acetylation	290
GO:0002237	response to molecule of bacterial origin	290
GO:0031668	cellular response to extracellular stimulus	289
GO:0007269	neurotransmitter secretion	289
GO:0051052	regulation of DNA metabolic process	288
GO:0034623	cellular macromolecular complex disassembly	288
GO:0030072	peptide hormone secretion	288
GO:0051236	establishment of RNA localization	286
GO:0050658	RNA transport	286
GO:0050657	nucleic acid transport	286
GO:0048872	homeostasis of number of cells	286
GO:0043583	ear development	286
GO:0006865	amino acid transport	286
GO:0001763	morphogenesis of a branching structure	286
GO:0010565	regulation of cellular ketone metabolic process	285
GO:0032844	regulation of homeostatic process	284
GO:0050867	positive regulation of cell activation	283
GO:0043523	regulation of neuron apoptosis	283
GO:0090305	nucleic acid phosphodiester bond hydrolysis	282
GO:0051348	negative regulation of transferase activity	282
GO:0046395	carboxylic acid catabolic process	281
GO:0043254	regulation of protein complex assembly	281
GO:0016054	organic acid catabolic process	281
GO:0046328	regulation of JNK cascade	280
GO:0018212	peptidyl-tyrosine modification	279
GO:0072001	renal system development	278
GO:0051924	regulation of calcium ion transport	278
GO:0051320	S phase	278
GO:0033273	response to vitamin	278
GO:0007568	aging	278
GO:0006112	energy reserve metabolic process	278
GO:0051235	maintenance of location	277
GO:0021700	developmental maturation	277
GO:0018108	peptidyl-tyrosine phosphorylation	277
GO:0052548	regulation of endopeptidase activity	276
GO:0045137	development of primary sexual characteristics	276
GO:0032496	response to lipopolysaccharide	276
GO:0002696	positive regulation of leukocyte activation	276
GO:0030323	respiratory tube development	275
GO:0051047	positive regulation of secretion	274
GO:0010720	positive regulation of cell development	274
GO:0003007	heart morphogenesis	274
GO:0055002	striated muscle cell development	273
GO:0031349	positive regulation of defense response	273
GO:0016358	dendrite development	272
GO:0010927	cellular component assembly involved in morphogenesis	272
GO:0001822	kidney development	271
GO:0044275	cellular carbohydrate catabolic process	270
GO:0010001	glial cell differentiation	270
GO:0030324	lung development	269
GO:0007093	mitotic cell cycle checkpoint	269
GO:0033673	negative regulation of kinase activity	268
GO:0006820	anion transport	268
GO:0030073	insulin secretion	266
GO:0044242	cellular lipid catabolic process	265
GO:0043627	response to estrogen stimulus	264
GO:0043122	regulation of I-kappaB kinase/NF-kappaB cascade	264
GO:0051480	cytosolic calcium ion homeostasis	262
GO:0051258	protein polymerization	262
GO:0043241	protein complex disassembly	262
GO:0000084	S phase of mitotic cell cycle	262
GO:0006814	sodium ion transport	261
GO:0050900	leukocyte migration	260
GO:0045165	cell fate commitment	260
GO:0021915	neural tube development	260
GO:0019935	cyclic-nucleotide-mediated signaling	260
GO:0009615	response to virus	260
GO:0060047	heart contraction	258
GO:0051656	establishment of organelle localization	258
GO:0043624	cellular protein complex disassembly	258
GO:0010741	negative regulation of intracellular protein kinase cascade	258
GO:0003015	heart process	258
GO:0045017	glycerolipid biosynthetic process	257
GO:0030534	adult behavior	257
GO:0002443	leukocyte mediated immunity	257
GO:0048839	inner ear development	255
GO:0032386	regulation of intracellular transport	255
GO:0002697	regulation of immune effector process	255
GO:0045927	positive regulation of growth	254
GO:0016331	morphogenesis of embryonic epithelium	254
GO:0008406	gonad development	253
GO:0007266	Rho protein signal transduction	253
GO:0050954	sensory perception of mechanical stimulus	252
GO:0050953	sensory perception of light stimulus	252
GO:0071103	DNA conformation change	251
GO:0051251	positive regulation of lymphocyte activation	251
GO:0051188	cofactor biosynthetic process	250
GO:0050770	regulation of axonogenesis	250
GO:0009124	nucleoside monophosphate biosynthetic process	250
GO:0007601	visual perception	250
GO:0046883	regulation of hormone secretion	249
GO:0006643	membrane lipid metabolic process	249
GO:0034637	cellular carbohydrate biosynthetic process	248
GO:0019228	regulation of action potential in neuron	248
GO:0051028	mRNA transport	247
GO:0000086	G2/M transition of mitotic cell cycle	247
GO:0002250	adaptive immune response	246
GO:0048167	regulation of synaptic plasticity	244
GO:0008654	phospholipid biosynthetic process	244
GO:0007163	establishment or maintenance of cell polarity	244
GO:0030100	regulation of endocytosis	243
GO:0005976	polysaccharide metabolic process	243
GO:0031346	positive regulation of cell projection organization	242
GO:0030308	negative regulation of cell growth	242
GO:0030217	T cell differentiation	242
GO:0006665	sphingolipid metabolic process	242
GO:0060173	limb development	241
GO:0048871	multicellular organismal homeostasis	241
GO:0048736	appendage development	241
GO:0040029	"regulation of gene expression, epigenetic"	241
GO:0009743	response to carbohydrate stimulus	241
GO:0006898	receptor-mediated endocytosis	241
GO:0006469	negative regulation of protein kinase activity	241
GO:0006414	translational elongation	241
GO:0050769	positive regulation of neurogenesis	240
GO:0048705	skeletal system morphogenesis	240
GO:0031960	response to corticosteroid stimulus	240
GO:0031669	cellular response to nutrient levels	240
GO:0051168	nuclear export	239
GO:0007204	elevation of cytosolic calcium ion concentration	239
GO:0048754	branching morphogenesis of a tube	238
GO:0031570	DNA integrity checkpoint	238
GO:0008624	induction of apoptosis by extracellular signals	238
GO:0000187	activation of MAPK activity	238
GO:0070661	leukocyte proliferation	235
GO:0050863	regulation of T cell activation	235
GO:0008033	tRNA processing	235
GO:0019083	viral transcription	234
GO:0019080	viral genome expression	234
GO:0007605	sensory perception of sound	234
GO:0002460	adaptive immune response based on somatic recombination of immune receptors built from immunoglobulin superfamily domains	234
GO:0060560	developmental growth involved in morphogenesis	233
GO:0009187	cyclic nucleotide metabolic process	232
GO:0000077	DNA damage checkpoint	232
GO:0045216	cell-cell junction organization	231
GO:0008643	carbohydrate transport	231
GO:0035108	limb morphogenesis	230
GO:0035107	appendage morphogenesis	230
GO:0018209	peptidyl-serine modification	230
GO:0042445	hormone metabolic process	229
GO:0035264	multicellular organism growth	229
GO:0031398	positive regulation of protein ubiquitination	229
GO:0000082	G1/S transition of mitotic cell cycle	229
GO:0043062	extracellular structure organization	227
GO:0030198	extracellular matrix organization	227
GO:0032943	mononuclear cell proliferation	226
GO:0019933	cAMP-mediated signaling	226
GO:0016072	rRNA metabolic process	226
GO:0060191	regulation of lipase activity	225
GO:0048017	inositol lipid-mediated signaling	225
GO:0021953	central nervous system neuron differentiation	225
GO:0008543	fibroblast growth factor receptor signaling pathway	225
GO:0090087	regulation of peptide transport	224
GO:0048638	regulation of developmental growth	224
GO:0010243	response to organic nitrogen	224
GO:0002791	regulation of peptide secretion	224
GO:0046651	lymphocyte proliferation	223
GO:0016125	sterol metabolic process	223
GO:0009266	response to temperature stimulus	223
GO:0030879	mammary gland development	221
GO:0008366	axon ensheathment	221
GO:0007272	ensheathment of neurons	221
GO:0090276	regulation of peptide hormone secretion	220
GO:0042113	B cell activation	220
GO:0048738	cardiac muscle tissue development	219
GO:0030278	regulation of ossification	219
GO:0048592	eye morphogenesis	218
GO:0045765	regulation of angiogenesis	217
GO:0043123	positive regulation of I-kappaB kinase/NF-kappaB cascade	217
GO:0021543	pallium development	217
GO:0008217	regulation of blood pressure	217
GO:0006694	steroid biosynthetic process	217
GO:0090092	regulation of transmembrane receptor protein serine/threonine kinase signaling pathway	216
GO:0051384	response to glucocorticoid stimulus	216
GO:0042552	myelination	216
GO:0031123	RNA 3'-end processing	216
GO:0018105	peptidyl-serine phosphorylation	216
GO:0016050	vesicle organization	216
GO:0048747	muscle fiber development	215
GO:0006364	rRNA processing	215
GO:0071214	cellular response to abiotic stimulus	214
GO:0046822	regulation of nucleocytoplasmic transport	214
GO:0045089	positive regulation of innate immune response	214
GO:0022612	gland morphogenesis	214
GO:0007018	microtubule-based movement	214
GO:0019882	antigen processing and presentation	213
GO:0016197	endosome transport	213
GO:0006633	fatty acid biosynthetic process	213
GO:0034284	response to monosaccharide stimulus	212
GO:0008360	regulation of cell shape	212
GO:0006612	protein targeting to membrane	212
GO:0040013	negative regulation of locomotion	211
GO:0033157	regulation of intracellular protein transport	210
GO:0009746	response to hexose stimulus	210
GO:0090068	positive regulation of cell cycle process	208
GO:0051651	maintenance of location in cell	208
GO:0045333	cellular respiration	208
GO:0045185	maintenance of protein location	208
GO:0035303	regulation of dephosphorylation	208
GO:0030330	"DNA damage response, signal transduction by p53 class mediator"	208
GO:0008203	cholesterol metabolic process	208
GO:0010212	response to ionizing radiation	207
GO:0007059	chromosome segregation	207
GO:0051321	meiotic cell cycle	206
GO:0050796	regulation of insulin secretion	206
GO:0042176	regulation of protein catabolic process	206
GO:0009749	response to glucose stimulus	206
GO:0007281	germ cell development	205
GO:0035148	tube formation	204
GO:0032319	regulation of Rho GTPase activity	204
GO:0060485	mesenchyme development	203
GO:0009896	positive regulation of catabolic process	203
GO:0007156	homophilic cell adhesion	203
GO:0046165	alcohol biosynthetic process	202
GO:0045444	fat cell differentiation	202
GO:0007612	learning	202
GO:0000184	"nuclear-transcribed mRNA catabolic process, nonsense-mediated decay"	202
GO:0070588	calcium ion transmembrane transport	201
GO:0046164	alcohol catabolic process	201
GO:0032507	maintenance of protein location in cell	201
GO:0009260	ribonucleotide biosynthetic process	201
GO:0007179	transforming growth factor beta receptor signaling pathway	201
GO:0003018	vascular process in circulatory system	201
GO:0051216	cartilage development	200
GO:0007369	gastrulation	200
GO:0072175	epithelial tube formation	199
GO:0031099	regeneration	199
GO:0002449	lymphocyte mediated immunity	199
GO:0000302	response to reactive oxygen species	199
GO:0030902	hindbrain development	198
GO:0022618	ribonucleoprotein complex assembly	198
GO:0009612	response to mechanical stimulus	198
GO:0008154	actin polymerization or depolymerization	198
GO:0006302	double-strand break repair	197
GO:0001838	embryonic epithelial tube formation	197
GO:0046488	phosphatidylinositol metabolic process	196
GO:0018196	peptidyl-asparagine modification	196
GO:0031647	regulation of protein stability	195
GO:0022900	electron transport chain	195
GO:0070371	ERK1 and ERK2 cascade	194
GO:0051327	M phase of meiotic cell cycle	194
GO:0031124	mRNA 3'-end processing	194
GO:0007126	meiosis	194
GO:0060271	cilium morphogenesis	193
GO:0007565	female pregnancy	193
GO:0006338	chromatin remodeling	193
GO:0043393	regulation of protein binding	192
GO:0070925	organelle assembly	191
GO:0030162	regulation of proteolysis	191
GO:0008016	regulation of heart contraction	191
GO:0048469	cell maturation	190
GO:0033002	muscle cell proliferation	190
GO:0001649	osteoblast differentiation	190
GO:0015698	inorganic anion transport	189
GO:0009636	response to toxin	189
GO:0009108	coenzyme biosynthetic process	189
GO:0006261	DNA-dependent DNA replication	189
GO:0060193	positive regulation of lipase activity	188
GO:0051271	negative regulation of cellular component movement	188
GO:0010721	negative regulation of cell development	188
GO:0006576	cellular biogenic amine metabolic process	188
GO:0006333	chromatin assembly or disassembly	188
GO:0051606	detection of stimulus	187
GO:0050679	positive regulation of epithelial cell proliferation	187
GO:0046660	female sex differentiation	187
GO:0046058	cAMP metabolic process	187
GO:0032886	regulation of microtubule-based process	187
GO:0032409	regulation of transporter activity	187
GO:0030799	regulation of cyclic nucleotide metabolic process	187
GO:0035335	peptidyl-tyrosine dephosphorylation	186
GO:0030178	negative regulation of Wnt receptor signaling pathway	186
GO:0010517	regulation of phospholipase activity	186
GO:0002768	immune response-regulating cell surface receptor signaling pathway	186
GO:0051340	regulation of ligase activity	185
GO:0048634	regulation of muscle organ development	185
GO:0045785	positive regulation of cell adhesion	185
GO:0017157	regulation of exocytosis	185
GO:0009306	protein secretion	185
GO:0043112	receptor metabolic process	184
GO:0016202	regulation of striated muscle tissue development	184
GO:0002218	activation of innate immune response	184
GO:0009451	RNA modification	183
GO:0002429	immune response-activating cell surface receptor signaling pathway	183
GO:0050870	positive regulation of T cell activation	182
GO:0010921	regulation of phosphatase activity	182
GO:0009190	cyclic nucleotide biosynthetic process	182
GO:0006986	response to unfolded protein	182
GO:0002758	innate immune response-activating signal transduction	182
GO:0051495	positive regulation of cytoskeleton organization	181
GO:0051048	negative regulation of secretion	181
GO:0046365	monosaccharide catabolic process	181
GO:0045787	positive regulation of cell cycle	181
GO:0010518	positive regulation of phospholipase activity	181
GO:0048762	mesenchymal cell differentiation	180
GO:0015749	monosaccharide transport	180
GO:0009152	purine ribonucleotide biosynthetic process	180
GO:0001841	neural tube formation	180
GO:0035113	embryonic appendage morphogenesis	179
GO:0030326	embryonic limb morphogenesis	179
GO:0015758	glucose transport	179
GO:0008645	hexose transport	179
GO:0002221	pattern recognition receptor signaling pathway	179
GO:0000079	regulation of cyclin-dependent protein kinase activity	179
GO:0051438	regulation of ubiquitin-protein ligase activity	178
GO:0045936	negative regulation of phosphate metabolic process	178
GO:0010563	negative regulation of phosphorus metabolic process	178
GO:0008344	adult locomotory behavior	178
GO:0050727	regulation of inflammatory response	177
GO:0019320	hexose catabolic process	177
GO:0018904	organic ether metabolic process	177
GO:0007187	"G-protein signaling, coupled to cyclic nucleotide second messenger"	177
GO:0002573	myeloid leukocyte differentiation	177
GO:0070372	regulation of ERK1 and ERK2 cascade	176
GO:0051783	regulation of nuclear division	176
GO:0051648	vesicle localization	176
GO:0048741	skeletal muscle fiber development	176
GO:0034440	lipid oxidation	176
GO:0032271	regulation of protein polymerization	176
GO:0010810	regulation of cell-substrate adhesion	176
GO:0008361	regulation of cell size	176
GO:0007088	regulation of mitosis	176
GO:0006323	DNA packaging	176
GO:0001894	tissue homeostasis	176
GO:0050851	antigen receptor-mediated signaling pathway	175
GO:0030336	negative regulation of cell migration	175
GO:0007044	cell-substrate junction assembly	175
GO:0001819	positive regulation of cytokine production	175
GO:0060041	retina development in camera-type eye	174
GO:0050880	regulation of blood vessel size	174
GO:0050768	negative regulation of neurogenesis	174
GO:0048863	stem cell differentiation	174
GO:0035150	regulation of tube size	174
GO:0030808	regulation of nucleotide biosynthetic process	174
GO:0030802	regulation of cyclic nucleotide biosynthetic process	174
GO:0006662	glycerol ether metabolic process	174
GO:0048813	dendrite morphogenesis	173
GO:0048489	synaptic vesicle transport	173
GO:0043542	endothelial cell migration	173
GO:0033189	response to vitamin A	173
GO:0032355	response to estradiol stimulus	173
GO:0070972	protein localization in endoplasmic reticulum	172
GO:0050730	regulation of peptidyl-tyrosine phosphorylation	172
GO:0042594	response to starvation	172
GO:0022898	regulation of transmembrane transporter activity	172
GO:0006766	vitamin metabolic process	172
GO:0051147	regulation of muscle cell differentiation	171
GO:0050795	regulation of behavior	171
GO:0034101	erythrocyte homeostasis	171
GO:0019395	fatty acid oxidation	171
GO:0007229	integrin-mediated signaling pathway	171
GO:0051592	response to calcium ion	170
GO:0048588	developmental cell growth	170
GO:0046474	glycerophospholipid biosynthetic process	170
GO:0042326	negative regulation of phosphorylation	170
GO:0034341	response to interferon-gamma	170
GO:0014075	response to amine stimulus	170
GO:0009411	response to UV	170
GO:0001101	response to acid	170
GO:0045471	response to ethanol	169
GO:0009309	amine biosynthetic process	169
GO:0009116	nucleoside metabolic process	169
GO:0065004	protein-DNA complex assembly	168
GO:0043279	response to alkaloid	168
GO:0010675	regulation of cellular carbohydrate metabolic process	168
GO:0007219	Notch signaling pathway	168
GO:0006109	regulation of carbohydrate metabolic process	168
GO:0002683	negative regulation of immune system process	168
GO:0051351	positive regulation of ligase activity	167
GO:0045637	regulation of myeloid cell differentiation	167
GO:0032412	regulation of ion transmembrane transporter activity	167
GO:0016571	histone methylation	167
GO:0048002	antigen processing and presentation of peptide antigen	166
GO:0042306	regulation of protein import into nucleus	165
GO:0034599	cellular response to oxidative stress	165
GO:0009311	oligosaccharide metabolic process	165
GO:0071383	cellular response to steroid hormone stimulus	164
GO:0070663	regulation of leukocyte proliferation	164
GO:0051222	positive regulation of protein transport	164
GO:0031397	negative regulation of protein ubiquitination	164
GO:0030814	regulation of cAMP metabolic process	164
GO:0006405	RNA export from nucleus	164
GO:0051604	protein maturation	163
GO:0050905	neuromuscular process	163
GO:0042157	lipoprotein metabolic process	163
GO:0030817	regulation of cAMP biosynthetic process	163
GO:0009791	post-embryonic development	163
GO:0006289	nucleotide-excision repair	163
GO:0006171	cAMP biosynthetic process	163
GO:0042698	ovulation cycle	162
GO:0002224	toll-like receptor signaling pathway	162
GO:0046545	development of primary female sexual characteristics	161
GO:0043506	regulation of JUN kinase activity	161
GO:0043484	regulation of RNA splicing	161
GO:0032526	response to retinoic acid	161
GO:0014031	mesenchymal cell development	161
GO:0010863	positive regulation of phospholipase C activity	161
GO:0006892	post-Golgi vesicle-mediated transport	161
GO:0090257	regulation of muscle system process	160
GO:0051443	positive regulation of ubiquitin-protein ligase activity	160
GO:0043473	pigmentation	160
GO:0031145	anaphase-promoting complex-dependent proteasomal ubiquitin-dependent protein catabolic process	160
GO:0030832	regulation of actin filament length	160
GO:0017148	negative regulation of translation	160
GO:0008064	regulation of actin polymerization or depolymerization	160
GO:0048771	tissue remodeling	159
GO:0043524	negative regulation of neuron apoptosis	159
GO:0032102	negative regulation of response to external stimulus	159
GO:0031331	positive regulation of cellular catabolic process	159
GO:0030041	actin filament polymerization	159
GO:0008629	induction of apoptosis by intracellular signals	159
GO:0007051	spindle organization	159
GO:0051017	actin filament bundle assembly	158
GO:0046364	monosaccharide biosynthetic process	158
GO:0032944	regulation of mononuclear cell proliferation	158
GO:0032321	positive regulation of Rho GTPase activity	158
GO:0006941	striated muscle contraction	158
GO:0055123	digestive system development	157
GO:0051899	membrane depolarization	157
GO:0050670	regulation of lymphocyte proliferation	157
GO:0048709	oligodendrocyte differentiation	157
GO:0033044	regulation of chromosome organization	157
GO:0030218	erythrocyte differentiation	157
GO:0006914	autophagy	157
GO:0051494	negative regulation of cytoskeleton organization	156
GO:0046890	regulation of lipid biosynthetic process	156
GO:0042471	ear morphogenesis	156
GO:0031575	G1/S transition checkpoint	156
GO:0021987	cerebral cortex development	156
GO:0009310	amine catabolic process	156
GO:0001764	neuron migration	156
GO:0044403	"symbiosis, encompassing mutualism through parasitism"	155
GO:0042058	regulation of epidermal growth factor receptor signaling pathway	154
GO:0035265	organ growth	154
GO:0021782	glial cell development	154
GO:0006839	mitochondrial transport	154
GO:0002474	antigen processing and presentation of peptide antigen via MHC class I	154
GO:0045047	protein targeting to ER	153
GO:0044264	cellular polysaccharide metabolic process	153
GO:0010952	positive regulation of peptidase activity	153
GO:0000910	cytokinesis	153
GO:0000041	transition metal ion transport	153
GO:0071216	cellular response to biotic stimulus	152
GO:0043270	positive regulation of ion transport	152
GO:0030307	positive regulation of cell growth	152
GO:0061008	hepaticobiliary system development	151
GO:0007623	circadian rhythm	151
GO:0000216	M/G1 transition of mitotic cell cycle	151
GO:0060606	tube closure	150
GO:0051339	regulation of lyase activity	150
GO:0022602	ovulation cycle process	150
GO:0014020	primary neural tube formation	150
GO:0009119	ribonucleoside metabolic process	150
GO:0070646	protein modification by small protein removal	149
GO:0051291	protein heterooligomerization	149
GO:0016458	gene silencing	149
GO:0010827	regulation of glucose transport	149
GO:0008037	cell recognition	149
GO:0001570	vasculogenesis	149
GO:0051092	positive regulation of NF-kappaB transcription factor activity	148
GO:0048593	camera-type eye morphogenesis	148
GO:0042476	odontogenesis	148
GO:0040014	regulation of multicellular organism growth	148
GO:0010906	regulation of glucose metabolic process	148
GO:0007416	synapse assembly	148
GO:0007188	"G-protein signaling, coupled to cAMP nucleotide second messenger"	148
GO:0003205	cardiac chamber development	148
GO:0001890	placenta development	148
GO:0001843	neural tube closure	148
GO:0042098	T cell proliferation	147
GO:0019217	regulation of fatty acid metabolic process	147
GO:0009408	response to heat	147
GO:0006007	glucose catabolic process	147
GO:0042384	cilium assembly	146
GO:0017156	calcium ion-dependent exocytosis	146
GO:0016485	protein processing	146
GO:0007498	mesoderm development	146
GO:0006613	cotranslational protein targeting to membrane	146
GO:0006275	regulation of DNA replication	146
GO:0060326	cell chemotaxis	145
GO:0050821	protein stabilization	145
GO:0043491	protein kinase B signaling cascade	145
GO:0032103	positive regulation of response to external stimulus	145
GO:0007613	memory	145
GO:0006638	neutral lipid metabolic process	145
GO:0001889	liver development	145
GO:0061025	membrane fusion	144
GO:0045834	positive regulation of lipid metabolic process	144
GO:0035270	endocrine system development	144
GO:0031345	negative regulation of cell projection organization	144
GO:0008585	female gonad development	144
GO:0001667	ameboidal cell migration	144
GO:0019233	sensory perception of pain	143
GO:0007259	JAK-STAT cascade	143
GO:0007202	activation of phospholipase C activity	143
GO:0006639	acylglycerol metabolic process	143
GO:0055072	iron ion homeostasis	142
GO:0031279	regulation of cyclase activity	142
GO:0030833	regulation of actin filament polymerization	142
GO:0010948	negative regulation of cell cycle process	142
GO:0007589	body fluid secretion	142
GO:0006614	SRP-dependent cotranslational protein targeting to membrane	142
GO:0006415	translational termination	142
GO:0071219	cellular response to molecule of bacterial origin	141
GO:0051224	negative regulation of protein transport	141
GO:0045761	regulation of adenylate cyclase activity	141
GO:0021761	limbic system development	141
GO:0009799	specification of symmetry	141
GO:0001935	endothelial cell proliferation	141
GO:0071346	cellular response to interferon-gamma	140
GO:0032200	telomere organization	140
GO:0030010	establishment of cell polarity	140
GO:0022037	metencephalon development	140
GO:0009855	determination of bilateral symmetry	140
GO:0007224	smoothened signaling pathway	140
GO:0006939	smooth muscle contraction	140
GO:0006367	transcription initiation from RNA polymerase II promoter	140
GO:0050792	regulation of viral reproduction	139
GO:0050773	regulation of dendrite development	139
GO:0048864	stem cell development	139
GO:0048675	axon extension	139
GO:0010950	positive regulation of endopeptidase activity	139
GO:0009062	fatty acid catabolic process	139
GO:0006944	cellular membrane fusion	139
GO:0006821	chloride transport	139
GO:0070507	regulation of microtubule cytoskeleton organization	138
GO:0050852	T cell receptor signaling pathway	138
GO:0034968	histone lysine methylation	138
GO:0010466	negative regulation of peptidase activity	138
GO:0007033	vacuole organization	138
GO:0006909	phagocytosis	138
GO:0071222	cellular response to lipopolysaccharide	137
GO:0045667	regulation of osteoblast differentiation	137
GO:0034612	response to tumor necrosis factor	137
GO:0034142	toll-like receptor 4 signaling pathway	137
GO:0009142	nucleoside triphosphate biosynthetic process	137
GO:0009063	cellular amino acid catabolic process	137
GO:0006406	mRNA export from nucleus	137
GO:0006308	DNA catabolic process	137
GO:0000723	telomere maintenance	137
GO:0051099	positive regulation of binding	136
GO:0046661	male sex differentiation	136
GO:0043507	positive regulation of JUN kinase activity	136
GO:0034728	nucleosome organization	136
GO:0030509	BMP signaling pathway	136
GO:0007162	negative regulation of cell adhesion	136
GO:0006984	ER-nucleus signaling pathway	136
GO:0051650	establishment of vesicle localization	135
GO:0051054	positive regulation of DNA metabolic process	135
GO:0000288	"nuclear-transcribed mRNA catabolic process, deadenylation-dependent decay"	135
GO:0050708	regulation of protein secretion	134
GO:0042472	inner ear morphogenesis	134
GO:0031646	positive regulation of neurological system process	134
GO:0009206	purine ribonucleoside triphosphate biosynthetic process	134
GO:0009201	ribonucleoside triphosphate biosynthetic process	134
GO:0009145	purine nucleoside triphosphate biosynthetic process	134
GO:0001657	ureteric bud development	134
GO:0071158	positive regulation of cell cycle arrest	133
GO:0048168	regulation of neuronal synaptic plasticity	133
GO:0043900	regulation of multi-organism process	133
GO:0002699	positive regulation of immune effector process	133
GO:0051444	negative regulation of ubiquitin-protein ligase activity	132
GO:0051352	negative regulation of ligase activity	132
GO:0030177	positive regulation of Wnt receptor signaling pathway	132
GO:0009267	cellular response to starvation	132
GO:0006641	triglyceride metabolic process	132
GO:0000271	polysaccharide biosynthetic process	132
GO:0050920	regulation of chemotaxis	131
GO:0046519	sphingoid metabolic process	131
GO:0045807	positive regulation of endocytosis	131
GO:0042593	glucose homeostasis	131
GO:0035282	segmentation	131
GO:0033500	carbohydrate homeostasis	131
GO:0030282	bone mineralization	131
GO:0021549	cerebellum development	131
GO:0016579	protein deubiquitination	131
GO:0002440	production of molecular mediator of immune response	131
GO:0010951	negative regulation of endopeptidase activity	130
GO:0006446	regulation of translational initiation	130
GO:0003206	cardiac chamber morphogenesis	130
GO:0061039	ovum-producing ovary development	129
GO:0051262	protein tetramerization	129
GO:0008306	associative learning	129
GO:0007368	determination of left/right symmetry	129
GO:0006818	hydrogen transport	129
GO:0048659	smooth muscle cell proliferation	128
GO:0046546	development of primary male sexual characteristics	128
GO:0042542	response to hydrogen peroxide	128
GO:0042107	cytokine metabolic process	128
GO:0015992	proton transport	128
GO:0008063	Toll signaling pathway	128
GO:0006937	regulation of muscle contraction	128
GO:0006813	potassium ion transport	128
GO:0006304	DNA modification	128
GO:0050731	positive regulation of peptidyl-tyrosine phosphorylation	127
GO:0045732	positive regulation of protein catabolic process	127
GO:0042089	cytokine biosynthetic process	127
GO:0034976	response to endoplasmic reticulum stress	127
GO:0031023	microtubule organizing center organization	127
GO:0019827	stem cell maintenance	127
GO:0048706	embryonic skeletal system development	126
GO:0045767	regulation of anti-apoptosis	126
GO:0034754	cellular hormone metabolic process	126
GO:0031334	positive regulation of protein complex assembly	126
GO:0021536	diencephalon development	126
GO:0016079	synaptic vesicle exocytosis	126
GO:0007218	neuropeptide signaling pathway	126
GO:0006672	ceramide metabolic process	126
GO:0000186	activation of MAPKK activity	126
GO:0051925	regulation of calcium ion transport via voltage-gated calcium channel activity	125
GO:0048660	regulation of smooth muscle cell proliferation	125
GO:0019319	hexose biosynthetic process	125
GO:0034134	toll-like receptor 2 signaling pathway	124
GO:0030183	B cell differentiation	124
GO:0060401	cytosolic calcium ion transport	123
GO:0051971	positive regulation of transmission of nerve impulse	123
GO:0043200	response to amino acid stimulus	123
GO:0043039	tRNA aminoacylation	123
GO:0043038	amino acid activation	123
GO:0022904	respiratory electron transport chain	123
GO:0019884	antigen processing and presentation of exogenous antigen	123
GO:0009410	response to xenobiotic stimulus	123
GO:0008652	cellular amino acid biosynthetic process	123
GO:0060402	calcium ion transport into cytosol	122
GO:0050806	positive regulation of synaptic transmission	122
GO:0008277	regulation of G-protein coupled receptor protein signaling pathway	122
GO:0007043	cell-cell junction assembly	122
GO:0043407	negative regulation of MAP kinase activity	121
GO:0043244	regulation of protein complex disassembly	121
GO:0033238	regulation of cellular amine metabolic process	121
GO:0032388	positive regulation of intracellular transport	121
GO:0015804	neutral amino acid transport	121
GO:0006733	oxidoreduction coenzyme metabolic process	121
GO:0002755	MyD88-dependent toll-like receptor signaling pathway	121
GO:0002703	regulation of leukocyte mediated immunity	121
GO:0001818	negative regulation of cytokine production	121
GO:0071466	cellular response to xenobiotic stimulus	120
GO:0051607	defense response to virus	120
GO:0021954	central nervous system neuron development	120
GO:0017015	regulation of transforming growth factor beta receptor signaling pathway	120
GO:0007422	peripheral nervous system development	120
GO:0006805	xenobiotic metabolic process	120
GO:0043967	histone H4 acetylation	119
GO:0034138	toll-like receptor 3 signaling pathway	119
GO:0034130	toll-like receptor 1 signaling pathway	119
GO:0030048	actin filament-based movement	119
GO:0002478	antigen processing and presentation of exogenous peptide antigen	119
GO:0000236	mitotic prometaphase	119
GO:0050680	negative regulation of epithelial cell proliferation	118
GO:0046631	alpha-beta T cell activation	118
GO:0046620	regulation of organ growth	118
GO:0033555	multicellular organismal response to stress	118
GO:0014013	regulation of gliogenesis	118
GO:0002274	myeloid leukocyte activation	118
GO:0048515	spermatid differentiation	117
GO:0045981	positive regulation of nucleotide metabolic process	117
GO:0043966	histone H3 acetylation	117
GO:0021766	hippocampus development	117
GO:0009755	hormone-mediated signaling pathway	117
GO:0055088	lipid homeostasis	116
GO:0050885	neuromuscular process controlling balance	116
GO:0048524	positive regulation of viral reproduction	116
GO:0045862	positive regulation of proteolysis	116
GO:0044042	glucan metabolic process	116
GO:0031497	chromatin assembly	116
GO:0010923	negative regulation of phosphatase activity	116
GO:0009953	dorsal/ventral pattern formation	116
GO:0006767	water-soluble vitamin metabolic process	116
GO:0006664	glycolipid metabolic process	116
GO:0006073	cellular glucan metabolic process	116
GO:0060759	regulation of response to cytokine stimulus	115
GO:0060443	mammary gland morphogenesis	115
GO:0060348	bone development	115
GO:0045995	regulation of embryonic development	115
GO:0045619	regulation of lymphocyte differentiation	115
GO:0019724	B cell mediated immunity	115
GO:0016064	immunoglobulin mediated immune response	115
GO:0015718	monocarboxylic acid transport	115
GO:0009112	nucleobase metabolic process	115
GO:0008584	male gonad development	115
GO:0006977	"DNA damage response, signal transduction by p53 class mediator resulting in cell cycle arrest"	115
GO:0051705	behavioral interaction between organisms	114
GO:0051100	negative regulation of binding	114
GO:0035249	"synaptic transmission, glutamatergic"	114
GO:0009913	epidermal cell differentiation	114
GO:0007631	feeding behavior	114
GO:0006997	nucleus organization	114
GO:0002576	platelet degranulation	114
GO:0051261	protein depolymerization	113
GO:0021510	spinal cord development	113
GO:0010594	regulation of endothelial cell migration	113
GO:0009566	fertilization	113
GO:0007628	adult walking behavior	113
GO:0006879	cellular iron ion homeostasis	113
GO:0001837	epithelial to mesenchymal transition	113
GO:0031532	actin cytoskeleton reorganization	112
GO:0030801	positive regulation of cyclic nucleotide metabolic process	112
GO:0006635	fatty acid beta-oxidation	112
GO:0006369	termination of RNA polymerase II transcription	112
GO:0046209	nitric oxide metabolic process	111
GO:0042633	hair cycle	111
GO:0042551	neuron maturation	111
GO:0042303	molting cycle	111
GO:0003231	cardiac ventricle development	111
GO:0001952	regulation of cell-matrix adhesion	111
GO:0090316	positive regulation of intracellular protein transport	110
GO:0070665	positive regulation of leukocyte proliferation	110
GO:0051101	regulation of DNA binding	110
GO:0050684	regulation of mRNA processing	110
GO:0048641	regulation of skeletal muscle tissue development	110
GO:0034620	cellular response to unfolded protein	110
GO:0030968	endoplasmic reticulum unfolded protein response	110
GO:0030810	positive regulation of nucleotide biosynthetic process	110
GO:0030804	positive regulation of cyclic nucleotide biosynthetic process	110
GO:0007127	meiosis I	110
GO:0006418	tRNA aminoacylation for protein translation	110
GO:0001936	regulation of endothelial cell proliferation	110
GO:0042590	antigen processing and presentation of exogenous peptide antigen via MHC class I	109
GO:0030595	leukocyte chemotaxis	109
GO:0030521	androgen receptor signaling pathway	109
GO:0030516	regulation of axon extension	109
GO:0019218	regulation of steroid metabolic process	109
GO:0007286	spermatid development	109
GO:0006334	nucleosome assembly	109
GO:0005977	glycogen metabolic process	109
GO:0002819	regulation of adaptive immune response	109
GO:0090101	negative regulation of transmembrane receptor protein serine/threonine kinase signaling pathway	108
GO:0070374	positive regulation of ERK1 and ERK2 cascade	108
GO:0060333	interferon-gamma-mediated signaling pathway	108
GO:0050866	negative regulation of cell activation	108
GO:0050864	regulation of B cell activation	108
GO:0031333	negative regulation of protein complex assembly	108
GO:0019722	calcium-mediated signaling	108
GO:0015807	L-amino acid transport	108
GO:0007292	female gamete generation	108
GO:0006687	glycosphingolipid metabolic process	108
GO:0051297	centrosome organization	107
GO:0031670	cellular response to nutrient	107
GO:0009798	axis specification	107
GO:0006754	ATP biosynthetic process	107
GO:0060021	palate development	106
GO:0050772	positive regulation of axonogenesis	106
GO:0032946	positive regulation of mononuclear cell proliferation	106
GO:0009581	detection of external stimulus	106
GO:0007586	digestion	106
GO:0006921	cellular component disassembly involved in apoptosis	106
GO:0072006	nephron development	105
GO:0050803	regulation of synapse structure and activity	105
GO:0050671	positive regulation of lymphocyte proliferation	105
GO:0046847	filopodium assembly	105
GO:0046782	regulation of viral transcription	105
GO:0031032	actomyosin structure organization	105
GO:0015850	organic alcohol transport	105
GO:0048041	focal adhesion assembly	104
GO:0046632	alpha-beta T cell differentiation	104
GO:0032483	regulation of Rab protein signal transduction	104
GO:0032313	regulation of Rab GTPase activity	104
GO:0001959	regulation of cytokine-mediated signaling pathway	104
GO:0001676	long-chain fatty acid metabolic process	104
GO:0051341	regulation of oxidoreductase activity	103
GO:0046425	regulation of JAK-STAT cascade	103
GO:0043534	blood vessel endothelial cell migration	103
GO:0042035	regulation of cytokine biosynthetic process	103
GO:0022405	hair cycle process	103
GO:0022404	molting cycle process	103
GO:0016525	negative regulation of angiogenesis	103
GO:0002479	"antigen processing and presentation of exogenous peptide antigen via MHC class I, TAP-dependent"	103
GO:0001942	hair follicle development	103
GO:0051928	positive regulation of calcium ion transport	102
GO:0045766	positive regulation of angiogenesis	102
GO:0042490	mechanoreceptor differentiation	102
GO:0042158	lipoprotein biosynthetic process	102
GO:0035272	exocrine system development	102
GO:0032874	positive regulation of stress-activated MAPK cascade	102
GO:0032231	regulation of actin filament bundle assembly	102
GO:0006284	base-excision repair	102
GO:0006094	gluconeogenesis	102
GO:0002831	regulation of response to biotic stimulus	102
GO:0002822	regulation of adaptive immune response based on somatic recombination of immune receptors built from immunoglobulin superfamily domains	102
GO:0002062	chondrocyte differentiation	102
GO:0001704	formation of primary germ layer	102
GO:0000725	recombinational repair	102
GO:0051153	regulation of striated muscle cell differentiation	101
GO:0048814	regulation of dendrite morphogenesis	101
GO:0045666	positive regulation of neuron differentiation	101
GO:0043467	regulation of generation of precursor metabolites and energy	101
GO:0033993	response to lipid	101
GO:0019362	pyridine nucleotide metabolic process	101
GO:0000724	double-strand break repair via homologous recombination	101
GO:0051591	response to cAMP	100
GO:0048332	mesoderm morphogenesis	100
GO:0035051	cardiac cell differentiation	100
GO:0030819	positive regulation of cAMP biosynthetic process	100
GO:0030816	positive regulation of cAMP metabolic process	100
GO:0015711	organic anion transport	100
GO:0006022	aminoglycan metabolic process	100
GO:0051588	regulation of neurotransmitter transport	99
GO:0046496	nicotinamide nucleotide metabolic process	99
GO:0044272	sulfur compound biosynthetic process	99
GO:0043242	negative regulation of protein complex disassembly	99
GO:0042446	hormone biosynthetic process	99
GO:0031056	regulation of histone modification	99
GO:0006220	pyrimidine nucleotide metabolic process	99
GO:0002695	negative regulation of leukocyte activation	99
GO:0055067	monovalent inorganic cation homeostasis	98
GO:0051896	regulation of protein kinase B signaling cascade	98
GO:0046320	regulation of fatty acid oxidation	98
GO:0043149	stress fiber assembly	98
GO:0030856	regulation of epithelial cell differentiation	98
GO:0006903	vesicle targeting	98
GO:0006283	transcription-coupled nucleotide-excision repair	98
GO:0006084	acetyl-CoA metabolic process	98
GO:0002761	regulation of myeloid leukocyte differentiation	98
GO:0001892	embryonic placenta development	98
GO:0071478	cellular response to radiation	97
GO:0061053	somite development	97
GO:0060322	head development	97
GO:0006661	phosphatidylinositol biosynthetic process	97
GO:0006096	glycolysis	97
GO:0001541	ovarian follicle development	97
GO:0071356	cellular response to tumor necrosis factor	96
GO:0060048	cardiac muscle contraction	96
GO:0048678	response to axon injury	96
GO:0006888	ER to Golgi vesicle-mediated transport	96
GO:0046330	positive regulation of JNK cascade	95
GO:0042278	purine nucleoside metabolic process	95
GO:0032851	positive regulation of Rab GTPase activity	95
GO:0032012	regulation of ARF protein signal transduction	95
GO:0014003	oligodendrocyte development	95
GO:0009312	oligosaccharide biosynthetic process	95
GO:0006809	nitric oxide biosynthetic process	95
GO:0006518	peptide metabolic process	95
GO:0006383	transcription from RNA polymerase III promoter	95
GO:0051701	interaction with host	94
GO:0032434	regulation of proteasomal ubiquitin-dependent protein catabolic process	94
GO:0019915	lipid storage	94
GO:0015918	sterol transport	94
GO:0010976	positive regulation of neuron projection development	94
GO:0006959	humoral immune response	94
GO:0000245	spliceosome assembly	94
GO:0046128	purine ribonucleoside metabolic process	93
GO:0045639	positive regulation of myeloid cell differentiation	93
GO:0034614	cellular response to reactive oxygen species	93
GO:0030301	cholesterol transport	93
GO:0030216	keratinocyte differentiation	93
GO:0015844	monoamine transport	93
GO:0007632	visual behavior	93
GO:0006970	response to osmotic stress	93
GO:0002088	lens development in camera-type eye	93
GO:0070555	response to interleukin-1	92
GO:0060113	inner ear receptor cell differentiation	92
GO:0050771	negative regulation of axonogenesis	92
GO:0046887	positive regulation of hormone secretion	92
GO:0046824	positive regulation of nucleocytoplasmic transport	92
GO:0045685	regulation of glial cell differentiation	92
GO:0045665	negative regulation of neuron differentiation	92
GO:0045580	regulation of T cell differentiation	92
GO:0042310	vasoconstriction	92
GO:0042129	regulation of T cell proliferation	92
GO:0033135	regulation of peptidyl-serine phosphorylation	92
GO:0007091	mitotic metaphase/anaphase transition	92
GO:0001756	somitogenesis	92
GO:0071295	cellular response to vitamin	91
GO:0051053	negative regulation of DNA metabolic process	91
GO:0046928	regulation of neurotransmitter secretion	91
GO:0045980	negative regulation of nucleotide metabolic process	91
GO:0030818	negative regulation of cAMP biosynthetic process	91
GO:0030815	negative regulation of cAMP metabolic process	91
GO:0030809	negative regulation of nucleotide biosynthetic process	91
GO:0030803	negative regulation of cyclic nucleotide biosynthetic process	91
GO:0030800	negative regulation of cyclic nucleotide metabolic process	91
GO:0009582	detection of abiotic stimulus	91
GO:0002526	acute inflammatory response	91
GO:0001824	blastocyst development	91
GO:0000819	sister chromatid segregation	91
GO:0051492	regulation of stress fiber assembly	90
GO:0048704	embryonic skeletal system morphogenesis	90
GO:0046504	glycerol ether biosynthetic process	90
GO:0042742	defense response to bacterium	90
GO:0031348	negative regulation of defense response	90
GO:0030203	glycosaminoglycan metabolic process	90
GO:0016126	sterol biosynthetic process	90
GO:0006521	regulation of cellular amino acid metabolic process	90
GO:0003333	amino acid transmembrane transport	90
GO:0055092	sterol homeostasis	89
GO:0051350	negative regulation of lyase activity	89
GO:0050434	positive regulation of viral transcription	89
GO:0048024	"regulation of nuclear mRNA splicing, via spliceosome"	89
GO:0042632	cholesterol homeostasis	89
GO:0033559	unsaturated fatty acid metabolic process	89
GO:0032069	regulation of nuclease activity	89
GO:0015908	fatty acid transport	89
GO:0010171	body morphogenesis	89
GO:0007431	salivary gland development	89
GO:0006458	'de novo' protein folding	89
GO:0060349	bone morphogenesis	88
GO:0051289	protein homotetramerization	88
GO:0033692	cellular polysaccharide biosynthetic process	88
GO:0032387	negative regulation of intracellular transport	88
GO:0031623	receptor internalization	88
GO:0031100	organ regeneration	88
GO:0008542	visual learning	88
GO:0003208	cardiac ventricle morphogenesis	88
GO:0071241	cellular response to inorganic substance	87
GO:0051149	positive regulation of muscle cell differentiation	87
GO:0048144	fibroblast proliferation	87
GO:0045930	negative regulation of mitotic cell cycle	87
GO:0032092	positive regulation of protein binding	87
GO:0016575	histone deacetylation	87
GO:0014902	myotube differentiation	87
GO:0010811	positive regulation of cell-substrate adhesion	87
GO:0007034	vacuolar transport	87
GO:0000070	mitotic sister chromatid segregation	87
GO:0051318	G1 phase	86
GO:0051302	regulation of cell division	86
GO:0048708	astrocyte differentiation	86
GO:0048644	muscle organ morphogenesis	86
GO:0048639	positive regulation of developmental growth	86
GO:0048013	ephrin receptor signaling pathway	86
GO:0045833	negative regulation of lipid metabolic process	86
GO:0042059	negative regulation of epidermal growth factor receptor signaling pathway	86
GO:0031047	gene silencing by RNA	86
GO:0031016	pancreas development	86
GO:0018210	peptidyl-threonine modification	86
GO:0010833	telomere maintenance via telomere lengthening	86
GO:0009895	negative regulation of catabolic process	86
GO:0008630	"DNA damage response, signal transduction resulting in induction of apoptosis"	86
GO:0003073	regulation of systemic arterial blood pressure	86
GO:0002706	regulation of lymphocyte mediated immunity	86
GO:0001707	mesoderm formation	86
GO:0051952	regulation of amine transport	85
GO:0051349	positive regulation of lyase activity	85
GO:0051250	negative regulation of lymphocyte activation	85
GO:0051225	spindle assembly	85
GO:0048145	regulation of fibroblast proliferation	85
GO:0044236	multicellular organismal metabolic process	85
GO:0035019	somatic stem cell maintenance	85
GO:0030510	regulation of BMP signaling pathway	85
GO:0030071	regulation of mitotic metaphase/anaphase transition	85
GO:0021885	forebrain cell migration	85
GO:0009880	embryonic pattern specification	85
GO:0007528	neuromuscular junction development	85
GO:0006900	membrane budding	85
GO:0060603	mammary gland duct morphogenesis	84
GO:0055007	cardiac muscle cell differentiation	84
GO:0050807	regulation of synapse organization	84
GO:0048016	inositol phosphate-mediated signaling	84
GO:0045727	positive regulation of translation	84
GO:0034340	response to type I interferon	84
GO:0032623	interleukin-2 production	84
GO:0008589	regulation of smoothened signaling pathway	84
GO:0007435	salivary gland morphogenesis	84
GO:0006901	vesicle coating	84
GO:0090317	negative regulation of intracellular protein transport	83
GO:0061097	regulation of protein tyrosine kinase activity	83
GO:0048546	digestive tract morphogenesis	83
GO:0048284	organelle fusion	83
GO:0045428	regulation of nitric oxide biosynthetic process	83
GO:0042991	transcription factor import into nucleus	83
GO:0032273	positive regulation of protein polymerization	83
GO:0031577	spindle checkpoint	83
GO:0031281	positive regulation of cyclase activity	83
GO:0031280	negative regulation of cyclase activity	83
GO:0022616	DNA strand elongation	83
GO:0021675	nerve development	83
GO:0007194	negative regulation of adenylate cyclase activity	83
GO:0002456	T cell mediated immunity	83
GO:0071357	cellular response to type I interferon	82
GO:0060337	type I interferon-mediated signaling pathway	82
GO:0048742	regulation of skeletal muscle fiber development	82
GO:0045762	positive regulation of adenylate cyclase activity	82
GO:0045598	regulation of fat cell differentiation	82
GO:0035050	embryonic heart tube development	82
GO:0032075	positive regulation of nuclease activity	82
GO:0022029	telencephalon cell migration	82
GO:0051784	negative regulation of nuclear division	81
GO:0045839	negative regulation of mitosis	81
GO:0045454	cell redox homeostasis	81
GO:0043401	steroid hormone mediated signaling pathway	81
GO:0034763	negative regulation of transmembrane transport	81
GO:0032392	DNA geometric change	81
GO:0031109	microtubule polymerization or depolymerization	81
GO:0007595	lactation	81
GO:0006029	proteoglycan metabolic process	81
GO:0002200	somatic diversification of immune receptors	81
GO:0001656	metanephros development	81
GO:0090100	positive regulation of transmembrane receptor protein serine/threonine kinase signaling pathway	80
GO:0060415	muscle tissue morphogenesis	80
GO:0032835	glomerulus development	80
GO:0032606	type I interferon production	80
GO:0032272	negative regulation of protein polymerization	80
GO:0030865	cortical cytoskeleton organization	80
GO:0018208	peptidyl-proline modification	80
GO:0018107	peptidyl-threonine phosphorylation	80
GO:0009064	glutamine family amino acid metabolic process	80
GO:0007009	plasma membrane organization	80
GO:0006312	mitotic recombination	80
GO:0001776	leukocyte homeostasis	80
GO:0051084	'de novo' posttranslational protein folding	79
GO:0048661	positive regulation of smooth muscle cell proliferation	79
GO:0043255	regulation of carbohydrate biosynthetic process	79
GO:0042990	regulation of transcription factor import into nucleus	79
GO:0042311	vasodilation	79
GO:0007030	Golgi organization	79
GO:0006987	activation of signaling protein activity involved in unfolded protein response	79
GO:0006826	iron ion transport	79
GO:0006505	GPI anchor metabolic process	79
GO:0006271	DNA strand elongation involved in DNA replication	79
GO:0071436	sodium ion export	78
GO:0048520	positive regulation of behavior	78
GO:0048010	vascular endothelial growth factor receptor signaling pathway	78
GO:0033059	cellular pigmentation	78
GO:0031663	lipopolysaccharide-mediated signaling pathway	78
GO:0030239	myofibril assembly	78
GO:0016236	macroautophagy	78
GO:0007257	activation of JUN kinase activity	78
GO:0050918	positive chemotaxis	77
GO:0050871	positive regulation of B cell activation	77
GO:0044259	multicellular organismal macromolecule metabolic process	77
GO:0032508	DNA duplex unwinding	77
GO:0032479	regulation of type I interferon production	77
GO:0010463	mesenchymal cell proliferation	77
GO:0009060	aerobic respiration	77
GO:0007190	activation of adenylate cyclase activity	77
GO:0006720	isoprenoid metabolic process	77
GO:0006695	cholesterol biosynthetic process	77
GO:0002377	immunoglobulin production	77
GO:0002260	lymphocyte homeostasis	77
GO:0002064	epithelial cell development	77
GO:0001938	positive regulation of endothelial cell proliferation	77
GO:0071706	tumor necrosis factor superfamily cytokine production	76
GO:0060491	regulation of cell projection assembly	76
GO:0060419	heart growth	76
GO:0060078	regulation of postsynaptic membrane potential	76
GO:0055008	cardiac muscle tissue morphogenesis	76
GO:0051187	cofactor catabolic process	76
GO:0046467	membrane lipid biosynthetic process	76
GO:0045055	regulated secretory pathway	76
GO:0043648	dicarboxylic acid metabolic process	76
GO:0034332	adherens junction organization	76
GO:0032846	positive regulation of homeostatic process	76
GO:0032768	regulation of monooxygenase activity	76
GO:0030866	cortical actin cytoskeleton organization	76
GO:0030705	cytoskeleton-dependent intracellular transport	76
GO:0030148	sphingolipid biosynthetic process	76
GO:0022406	membrane docking	76
GO:0007338	single fertilization	76
GO:0007006	mitochondrial membrane organization	76
GO:0006306	DNA methylation	76
GO:0006305	DNA alkylation	76
GO:0002027	regulation of heart rate	76
GO:0001510	RNA methylation	76
GO:0000080	G1 phase of mitotic cell cycle	76
GO:0071417	cellular response to organic nitrogen	75
GO:0070585	protein localization in mitochondrion	75
GO:0060996	dendritic spine development	75
GO:0060675	ureteric bud morphogenesis	75
GO:0050921	positive regulation of chemotaxis	75
GO:0046463	acylglycerol biosynthetic process	75
GO:0046460	neutral lipid biosynthetic process	75
GO:0016444	somatic cell DNA recombination	75
GO:0009066	aspartate family amino acid metabolic process	75
GO:0008637	apoptotic mitochondrial changes	75
GO:0008038	neuron recognition	75
GO:0006488	dolichol-linked oligosaccharide biosynthetic process	75
GO:0002700	regulation of production of molecular mediator of immune response	75
GO:0002562	somatic diversification of immune receptors via germline recombination within a single locus	75
GO:0000413	protein peptidyl-prolyl isomerization	75
GO:0000272	polysaccharide catabolic process	75
GO:0000096	sulfur amino acid metabolic process	75
GO:0070252	actin-mediated cell contraction	74
GO:0061041	regulation of wound healing	74
GO:0046849	bone remodeling	74
GO:0046323	glucose import	74
GO:0045768	positive regulation of anti-apoptosis	74
GO:0045621	positive regulation of lymphocyte differentiation	74
GO:0030850	prostate gland development	74
GO:0030032	lamellipodium assembly	74
GO:0022407	regulation of cell-cell adhesion	74
GO:0008334	histone mRNA metabolic process	74
GO:0007585	respiratory gaseous exchange	74
GO:0006690	icosanoid metabolic process	74
GO:0006213	pyrimidine nucleoside metabolic process	74
GO:0006144	purine base metabolic process	74
GO:0051937	catecholamine transport	73
GO:0046823	negative regulation of nucleocytoplasmic transport	73
GO:0042733	embryonic digit morphogenesis	73
GO:0042100	B cell proliferation	73
GO:0033138	positive regulation of peptidyl-serine phosphorylation	73
GO:0032635	interleukin-6 production	73
GO:0031110	regulation of microtubule polymerization or depolymerization	73
GO:0031058	positive regulation of histone modification	73
GO:0007040	lysosome organization	73
GO:0006611	protein export from nucleus	73
GO:0001906	cell killing	73
GO:0046530	photoreceptor cell differentiation	72
GO:0043588	skin development	72
GO:0042440	pigment metabolic process	72
GO:0032680	regulation of tumor necrosis factor production	72
GO:0032675	regulation of interleukin-6 production	72
GO:0032640	tumor necrosis factor production	72
GO:0019432	triglyceride biosynthetic process	72
GO:0009161	ribonucleoside monophosphate metabolic process	72
GO:0009109	coenzyme catabolic process	72
GO:0006282	regulation of DNA repair	72
GO:0002793	positive regulation of peptide secretion	72
GO:0002040	sprouting angiogenesis	72
GO:0071418	cellular response to amine stimulus	71
GO:0051568	histone H3-K4 methylation	71
GO:0050728	negative regulation of inflammatory response	71
GO:0048477	oogenesis	71
GO:0048169	regulation of long-term neuronal synaptic plasticity	71
GO:0046324	regulation of glucose import	71
GO:0033275	actin-myosin filament sliding	71
GO:0032088	negative regulation of NF-kappaB transcription factor activity	71
GO:0008593	regulation of Notch signaling pathway	71
GO:0007200	activation of phospholipase C activity by G-protein coupled receptor protein signaling pathway coupled to IP3 second messenger	71
GO:0007193	inhibition of adenylate cyclase activity by G-protein signaling pathway	71
GO:0006636	unsaturated fatty acid biosynthetic process	71
GO:0006506	GPI anchor biosynthetic process	71
GO:0001708	cell fate specification	71
GO:0090277	positive regulation of peptide hormone secretion	70
GO:0071229	cellular response to acid	70
GO:0060324	face development	70
GO:0055017	cardiac muscle tissue growth	70
GO:0050688	regulation of defense response to virus	70
GO:0046834	lipid phosphorylation	70
GO:0034764	positive regulation of transmembrane transport	70
GO:0032963	collagen metabolic process	70
GO:0006885	regulation of pH	70
GO:0003407	neural retina development	70
GO:0002821	positive regulation of adaptive immune response	70
GO:0071300	cellular response to retinoic acid	69
GO:0071299	cellular response to vitamin A	69
GO:0042491	auditory receptor cell differentiation	69
GO:0042304	regulation of fatty acid biosynthetic process	69
GO:0032436	positive regulation of proteasomal ubiquitin-dependent protein catabolic process	69
GO:0030837	negative regulation of actin filament polymerization	69
GO:0014047	glutamate secretion	69
GO:0010464	regulation of mesenchymal cell proliferation	69
GO:0007606	sensory perception of chemical stimulus	69
GO:0007405	neuroblast proliferation	69
GO:0007098	centrosome cycle	69
GO:0007041	lysosomal transport	69
GO:0006360	transcription from RNA polymerase I promoter	69
GO:0006119	oxidative phosphorylation	69
GO:0071248	cellular response to metal ion	68
GO:0071174	mitotic cell cycle spindle checkpoint	68
GO:0060416	response to growth hormone stimulus	68
GO:0050999	regulation of nitric-oxide synthase activity	68
GO:0048278	vesicle docking	68
GO:0048066	developmental pigmentation	68
GO:0043550	regulation of lipid kinase activity	68
GO:0043500	muscle adaptation	68
GO:0043471	regulation of cellular carbohydrate catabolic process	68
GO:0043470	regulation of carbohydrate catabolic process	68
GO:0033762	response to glucagon stimulus	68
GO:0030834	regulation of actin filament depolymerization	68
GO:0030500	regulation of bone mineralization	68
GO:0030042	actin filament depolymerization	68
GO:0021988	olfactory lobe development	68
GO:0010970	microtubule-based transport	68
GO:0010469	regulation of receptor activity	68
GO:0007260	tyrosine phosphorylation of STAT protein	68
GO:0002685	regulation of leukocyte migration	68
GO:0071260	cellular response to mechanical stimulus	67
GO:0070979	protein K11-linked ubiquitination	67
GO:0048663	neuron fate commitment	67
GO:0046889	positive regulation of lipid biosynthetic process	67
GO:0045778	positive regulation of ossification	67
GO:0042308	negative regulation of protein import into nucleus	67
GO:0019751	polyol metabolic process	67
GO:0019229	regulation of vasoconstriction	67
GO:0009262	deoxyribonucleotide metabolic process	67
GO:0008207	C21-steroid hormone metabolic process	67
GO:0008156	negative regulation of DNA replication	67
GO:0007205	activation of protein kinase C activity by G-protein coupled receptor protein signaling pathway	67
GO:0006891	intra-Golgi vesicle-mediated transport	67
GO:0006658	phosphatidylserine metabolic process	67
GO:0002028	regulation of sodium ion transport	67
GO:0001702	gastrulation with mouth forming second	67
GO:0000722	telomere maintenance via recombination	67
GO:0000289	nuclear-transcribed mRNA poly(A) tail shortening	67
GO:0060038	cardiac muscle cell proliferation	66
GO:0051966	"regulation of synaptic transmission, glutamatergic"	66
GO:0050818	regulation of coagulation	66
GO:0050714	positive regulation of protein secretion	66
GO:0045913	positive regulation of carbohydrate metabolic process	66
GO:0043526	neuroprotection	66
GO:0035176	social behavior	66
GO:0022600	digestive system process	66
GO:0019048	virus-host interaction	66
GO:0017158	regulation of calcium ion-dependent exocytosis	66
GO:0014855	striated muscle cell proliferation	66
GO:0010676	positive regulation of cellular carbohydrate metabolic process	66
GO:0010595	positive regulation of endothelial cell migration	66
GO:0071230	cellular response to amino acid stimulus	65
GO:0060323	head morphogenesis	65
GO:0051058	negative regulation of small GTPase mediated signal transduction	65
GO:0050729	positive regulation of inflammatory response	65
GO:0048259	regulation of receptor-mediated endocytosis	65
GO:0045814	"negative regulation of gene expression, epigenetic"	65
GO:0043113	receptor clustering	65
GO:0035088	establishment or maintenance of apical/basal cell polarity	65
GO:0033619	membrane protein proteolysis	65
GO:0030888	regulation of B cell proliferation	65
GO:0021772	olfactory bulb development	65
GO:0010522	regulation of calcium ion transport into cytosol	65
GO:0009156	ribonucleoside monophosphate biosynthetic process	65
GO:0007618	mating	65
GO:0006040	amino sugar metabolic process	65
GO:0002824	positive regulation of adaptive immune response based on somatic recombination of immune receptors built from immunoglobulin superfamily domains	65
GO:0001658	branching involved in ureteric bud morphogenesis	65
GO:0090130	tissue migration	64
GO:0072073	kidney epithelium development	64
GO:0046427	positive regulation of JAK-STAT cascade	64
GO:0045669	positive regulation of osteoblast differentiation	64
GO:0045638	negative regulation of myeloid cell differentiation	64
GO:0043525	positive regulation of neuron apoptosis	64
GO:0043331	response to dsRNA	64
GO:0042509	regulation of tyrosine phosphorylation of STAT protein	64
GO:0042246	tissue regeneration	64
GO:0035235	ionotropic glutamate receptor signaling pathway	64
GO:0035137	hindlimb morphogenesis	64
GO:0032663	regulation of interleukin-2 production	64
GO:0018022	peptidyl-lysine methylation	64
GO:0015909	long-chain fatty acid transport	64
GO:0014823	response to activity	64
GO:0006940	regulation of smooth muscle contraction	64
GO:0006739	NADP metabolic process	64
GO:0003014	renal system process	64
GO:0002367	cytokine production involved in immune response	64
GO:0001578	microtubule bundle formation	64
GO:0070988	demethylation	63
GO:0051055	negative regulation of lipid biosynthetic process	63
GO:0050432	catecholamine secretion	63
GO:0046580	negative regulation of Ras protein signal transduction	63
GO:0045841	negative regulation of mitotic metaphase/anaphase transition	63
GO:0045445	myoblast differentiation	63
GO:0040018	positive regulation of multicellular organism growth	63
GO:0035194	posttranscriptional gene silencing by RNA	63
GO:0035094	response to nicotine	63
GO:0031295	T cell costimulation	63
GO:0031294	lymphocyte costimulation	63
GO:0021846	cell proliferation in forebrain	63
GO:0019438	aromatic compound biosynthetic process	63
GO:0016445	somatic diversification of immunoglobulins	63
GO:0016441	posttranscriptional gene silencing	63
GO:0001738	morphogenesis of a polarized epithelium	63
GO:0071453	cellular response to oxygen levels	62
GO:0071173	spindle assembly checkpoint	62
GO:0060445	branching involved in salivary gland morphogenesis	62
GO:0060079	regulation of excitatory postsynaptic membrane potential	62
GO:0048009	insulin-like growth factor receptor signaling pathway	62
GO:0046470	phosphatidylcholine metabolic process	62
GO:0032024	positive regulation of insulin secretion	62
GO:0032011	ARF protein signal transduction	62
GO:0031576	G2/M transition checkpoint	62
GO:0031102	neuron projection regeneration	62
GO:0030835	negative regulation of actin filament depolymerization	62
GO:0030004	cellular monovalent inorganic cation homeostasis	62
GO:0021983	pituitary gland development	62
GO:0021879	forebrain neuron differentiation	62
GO:0014033	neural crest cell differentiation	62
GO:0010579	positive regulation of adenylate cyclase activity by G-protein signaling pathway	62
GO:0010578	regulation of adenylate cyclase activity involved in G-protein signaling pathway	62
GO:0007189	activation of adenylate cyclase activity by G-protein signaling pathway	62
GO:0007062	sister chromatid cohesion	62
GO:0006400	tRNA modification	62
GO:0003158	endothelium development	62
GO:0002444	myeloid leukocyte mediated immunity	62
GO:0000718	"nucleotide-excision repair, DNA damage removal"	62
GO:0048488	synaptic vesicle endocytosis	61
GO:0046466	membrane lipid catabolic process	61
GO:0045582	positive regulation of T cell differentiation	61
GO:0044247	cellular polysaccharide catabolic process	61
GO:0043487	regulation of RNA stability	61
GO:0034311	diol metabolic process	61
GO:0032856	activation of Ras GTPase activity	61
GO:0032091	negative regulation of protein binding	61
GO:0017145	stem cell division	61
GO:0014812	muscle cell migration	61
GO:0009251	glucan catabolic process	61
GO:0008347	glial cell migration	61
GO:0007492	endoderm development	61
GO:0007094	mitotic cell cycle spindle assembly checkpoint	61
GO:0006893	Golgi to plasma membrane transport	61
GO:0003279	cardiac septum development	61
GO:0003229	ventricular cardiac muscle tissue development	61
GO:0002053	positive regulation of mesenchymal cell proliferation	61
GO:0000045	autophagic vacuole assembly	61
GO:0090181	regulation of cholesterol metabolic process	60
GO:0090132	epithelium migration	60
GO:0060688	regulation of morphogenesis of a branching structure	60
GO:0055010	ventricular cardiac muscle tissue morphogenesis	60
GO:0051283	negative regulation of sequestering of calcium ion	60
GO:0051282	regulation of sequestering of calcium ion	60
GO:0051209	release of sequestered calcium ion into cytosol	60
GO:0050830	defense response to Gram-positive bacterium	60
GO:0048286	lung alveolus development	60
GO:0046634	regulation of alpha-beta T cell activation	60
GO:0045947	negative regulation of translational initiation	60
GO:0045921	positive regulation of exocytosis	60
GO:0043666	regulation of phosphoprotein phosphatase activity	60
GO:0043535	regulation of blood vessel endothelial cell migration	60
GO:0043488	regulation of mRNA stability	60
GO:0043297	apical junction assembly	60
GO:0042752	regulation of circadian rhythm	60
GO:0030838	positive regulation of actin filament polymerization	60
GO:0030316	osteoclast differentiation	60
GO:0030049	muscle filament sliding	60
GO:0021695	cerebellar cortex development	60
GO:0010631	epithelial cell migration	60
GO:0009948	anterior/posterior axis specification	60
GO:0009394	2'-deoxyribonucleotide metabolic process	60
GO:0007588	excretion	60
GO:0070664	negative regulation of leukocyte proliferation	59
GO:0070227	lymphocyte apoptosis	59
GO:0060997	dendritic spine morphogenesis	59
GO:0060420	regulation of heart growth	59
GO:0060325	face morphogenesis	59
GO:0051647	nucleus localization	59
GO:0050868	negative regulation of T cell activation	59
GO:0046356	acetyl-CoA catabolic process	59
GO:0043631	RNA polyadenylation	59
GO:0043462	regulation of ATPase activity	59
GO:0043271	negative regulation of ion transport	59
GO:0042307	positive regulation of protein import into nucleus	59
GO:0035383	thioester metabolic process	59
GO:0032233	positive regulation of actin filament bundle assembly	59
GO:0030149	sphingolipid catabolic process	59
GO:0021575	hindbrain morphogenesis	59
GO:0009225	nucleotide-sugar metabolic process	59
GO:0007052	mitotic spindle organization	59
GO:0006637	acyl-CoA metabolic process	59
GO:0001754	eye photoreceptor cell differentiation	59
GO:0001659	temperature homeostasis	59
GO:0000387	spliceosomal snRNP assembly	59
GO:0071482	cellular response to light stimulus	58
GO:0055024	regulation of cardiac muscle tissue development	58
GO:0051897	positive regulation of protein kinase B signaling cascade	58
GO:0050663	cytokine secretion	58
GO:0048199	"vesicle targeting, to, from or within Golgi"	58
GO:0048008	platelet-derived growth factor receptor signaling pathway	58
GO:0046148	pigment biosynthetic process	58
GO:0045453	bone resorption	58
GO:0045446	endothelial cell differentiation	58
GO:0042775	mitochondrial ATP synthesis coupled electron transport	58
GO:0042773	ATP synthesis coupled electron transport	58
GO:0042102	positive regulation of T cell proliferation	58
GO:0031645	negative regulation of neurological system process	58
GO:0031103	axon regeneration	58
GO:0030166	proteoglycan biosynthetic process	58
GO:0021515	cell differentiation in spinal cord	58
GO:0010883	regulation of lipid storage	58
GO:0009452	RNA capping	58
GO:0007569	cell aging	58
GO:0006956	complement activation	58
GO:0006099	tricarboxylic acid cycle	58
GO:0003143	embryonic heart tube morphogenesis	58
GO:0071456	cellular response to hypoxia	57
GO:0060042	retina morphogenesis in camera-type eye	57
GO:0051781	positive regulation of cell division	57
GO:0051693	actin filament capping	57
GO:0050994	regulation of lipid catabolic process	57
GO:0048645	organ formation	57
GO:0048265	response to pain	57
GO:0046131	pyrimidine ribonucleoside metabolic process	57
GO:0043555	regulation of translation in response to stress	57
GO:0032855	positive regulation of Rac GTPase activity	57
GO:0030433	ER-associated protein catabolic process	57
GO:0030262	apoptotic nuclear change	57
GO:0016447	somatic recombination of immunoglobulin gene segments	57
GO:0014909	smooth muscle cell migration	57
GO:0010812	negative regulation of cell-substrate adhesion	57
GO:0007616	long-term memory	57
GO:0006584	catecholamine metabolic process	57
GO:0006376	mRNA splice site selection	57
GO:0006221	pyrimidine nucleotide biosynthetic process	57
GO:0002698	negative regulation of immune effector process	57
GO:0001909	leukocyte mediated cytotoxicity	57
GO:0001709	cell fate determination	57
GO:0001569	patterning of blood vessels	57
GO:0071377	cellular response to glucagon stimulus	56
GO:0070936	protein K48-linked ubiquitination	56
GO:0060711	labyrinthine layer development	56
GO:0055021	regulation of cardiac muscle tissue growth	56
GO:0051970	negative regulation of transmission of nerve impulse	56
GO:0046456	icosanoid biosynthetic process	56
GO:0045740	positive regulation of DNA replication	56
GO:0043299	leukocyte degranulation	56
GO:0043094	cellular metabolic compound salvage	56
GO:0035195	gene silencing by miRNA	56
GO:0034453	microtubule anchoring	56
GO:0034103	regulation of tissue remodeling	56
GO:0032873	negative regulation of stress-activated MAPK cascade	56
GO:0032201	telomere maintenance via semi-conservative replication	56
GO:0015695	organic cation transport	56
GO:0014015	positive regulation of gliogenesis	56
GO:0010623	developmental programmed cell death	56
GO:0010332	response to gamma radiation	56
GO:0006370	mRNA capping	56
GO:0002709	regulation of T cell mediated immunity	56
GO:0000291	"nuclear-transcribed mRNA catabolic process, exonucleolytic"	56
GO:0071695	anatomical structure maturation	55
GO:0071347	cellular response to interleukin-1	55
GO:0070373	negative regulation of ERK1 and ERK2 cascade	55
GO:0061035	regulation of cartilage development	55
GO:0060998	regulation of dendritic spine development	55
GO:0060428	lung epithelium development	55
GO:0060425	lung morphogenesis	55
GO:0060350	endochondral bone morphogenesis	55
GO:0051496	positive regulation of stress fiber assembly	55
GO:0050906	detection of stimulus involved in sensory perception	55
GO:0050672	negative regulation of lymphocyte proliferation	55
GO:0048640	negative regulation of developmental growth	55
GO:0043392	negative regulation of DNA binding	55
GO:0032945	negative regulation of mononuclear cell proliferation	55
GO:0030514	negative regulation of BMP signaling pathway	55
GO:0016339	calcium-dependent cell-cell adhesion	55
GO:0015914	phospholipid transport	55
GO:0010907	positive regulation of glucose metabolic process	55
GO:0009250	glucan biosynthetic process	55
GO:0007566	embryo implantation	55
GO:0006906	vesicle fusion	55
GO:0006890	"retrograde vesicle-mediated transport, Golgi to ER"	55
GO:0006378	mRNA polyadenylation	55
GO:0005978	glycogen biosynthetic process	55
GO:0002455	humoral immune response mediated by circulating immunoglobulin	55
GO:0001974	blood vessel remodeling	55
GO:0000060	"protein import into nucleus, translocation"	55
GO:0090077	foam cell differentiation	54
GO:0070423	nucleotide-binding oligomerization domain containing signaling pathway	54
GO:0055006	cardiac cell development	54
GO:0051875	pigment granule localization	54
GO:0051865	protein autoubiquitination	54
GO:0051602	response to electrical stimulus	54
GO:0050805	negative regulation of synaptic transmission	54
GO:0045739	positive regulation of DNA repair	54
GO:0045161	neuronal ion channel clustering	54
GO:0043954	cellular component maintenance	54
GO:0042312	regulation of vasodilation	54
GO:0033574	response to testosterone stimulus	54
GO:0030512	negative regulation of transforming growth factor beta receptor signaling pathway	54
GO:0021587	cerebellum morphogenesis	54
GO:0019400	alditol metabolic process	54
GO:0014032	neural crest cell development	54
GO:0010828	positive regulation of glucose transport	54
GO:0010742	macrophage derived foam cell differentiation	54
GO:0005980	glycogen catabolic process	54
GO:0003151	outflow tract morphogenesis	54
GO:0002753	cytoplasmic pattern recognition receptor signaling pathway	54
GO:0002708	positive regulation of lymphocyte mediated immunity	54
GO:0002705	positive regulation of leukocyte mediated immunity	54
GO:0001881	receptor recycling	54
GO:0000018	regulation of DNA recombination	54
GO:0071384	cellular response to corticosteroid stimulus	53
GO:0071378	cellular response to growth hormone stimulus	53
GO:0060396	growth hormone receptor signaling pathway	53
GO:0060043	regulation of cardiac muscle cell proliferation	53
GO:0055013	cardiac muscle cell development	53
GO:0051702	interaction with symbiont	53
GO:0051298	centrosome duplication	53
GO:0050810	regulation of steroid biosynthetic process	53
GO:0050764	regulation of phagocytosis	53
GO:0048710	regulation of astrocyte differentiation	53
GO:0048521	negative regulation of behavior	53
GO:0045931	positive regulation of mitotic cell cycle	53
GO:0032329	serine transport	53
GO:0031572	G2/M transition DNA damage checkpoint	53
GO:0030193	regulation of blood coagulation	53
GO:0015074	DNA integration	53
GO:0010559	regulation of glycoprotein biosynthetic process	53
GO:0009132	nucleoside diphosphate metabolic process	53
GO:0009126	purine nucleoside monophosphate metabolic process	53
GO:0007016	cytoskeletal anchoring at plasma membrane	53
GO:0006775	fat-soluble vitamin metabolic process	53
GO:0006361	transcription initiation from RNA polymerase I promoter	53
GO:0090109	regulation of cell-substrate junction assembly	52
GO:0051893	regulation of focal adhesion assembly	52
GO:0051653	spindle localization	52
GO:0048048	embryonic eye morphogenesis	52
GO:0046626	regulation of insulin receptor signaling pathway	52
GO:0045777	positive regulation of blood pressure	52
GO:0045668	negative regulation of osteoblast differentiation	52
GO:0043928	exonucleolytic nuclear-transcribed mRNA catabolic process involved in deadenylation-dependent decay	52
GO:0042461	photoreceptor cell development	52
GO:0034644	cellular response to UV	52
GO:0033013	tetrapyrrole metabolic process	52
GO:0030901	midbrain development	52
GO:0021795	cerebral cortex cell migration	52
GO:0015825	L-serine transport	52
GO:0014014	negative regulation of gliogenesis	52
GO:0009593	detection of chemical stimulus	52
GO:0009218	pyrimidine ribonucleotide metabolic process	52
GO:0007131	reciprocal meiotic recombination	52
GO:0006949	syncytium formation	52
GO:0006626	protein targeting to mitochondrion	52
GO:0006501	C-terminal protein lipidation	52
GO:0006363	termination of RNA polymerase I transcription	52
GO:0006342	chromatin silencing	52
GO:0071385	cellular response to glucocorticoid stimulus	51
GO:0070301	cellular response to hydrogen peroxide	51
GO:0070206	protein trimerization	51
GO:0051932	"synaptic transmission, GABAergic"	51
GO:0051145	smooth muscle cell differentiation	51
GO:0050707	regulation of cytokine secretion	51
GO:0050433	regulation of catecholamine secretion	51
GO:0046677	response to antibiotic	51
GO:0043388	positive regulation of DNA binding	51
GO:0035116	embryonic hindlimb morphogenesis	51
GO:0033209	tumor necrosis factor-mediated signaling pathway	51
GO:0021955	central nervous system neuron axonogenesis	51
GO:0019674	NAD metabolic process	51
GO:0015991	ATP hydrolysis coupled proton transport	51
GO:0015988	"energy coupled proton transport, against electrochemical gradient"	51
GO:0014910	regulation of smooth muscle cell migration	51
GO:0009167	purine ribonucleoside monophosphate metabolic process	51
GO:0008633	activation of pro-apoptotic gene products	51
GO:0008105	asymmetric protein localization	51
GO:0007214	gamma-aminobutyric acid signaling pathway	51
GO:0006044	N-acetylglucosamine metabolic process	51
GO:0006041	glucosamine metabolic process	51
GO:0002687	positive regulation of leukocyte migration	51
GO:0070542	response to fatty acid	50
GO:0046637	regulation of alpha-beta T cell differentiation	50
GO:0046326	positive regulation of glucose import	50
GO:0045773	positive regulation of axon extension	50
GO:0043615	astrocyte cell migration	50
GO:0042220	response to cocaine	50
GO:0034446	substrate adhesion-dependent cell spreading	50
GO:0033627	cell adhesion mediated by integrin	50
GO:0031341	regulation of cell killing	50
GO:0014073	response to tropane	50
GO:0010743	regulation of macrophage derived foam cell differentiation	50
GO:0009409	response to cold	50
GO:0007608	sensory perception of smell	50
GO:0007274	neuromuscular synaptic transmission	50
GO:0007212	dopamine receptor signaling pathway	50
GO:0002718	regulation of cytokine production involved in immune response	50
GO:0050777	negative regulation of immune response	49
GO:0048146	positive regulation of fibroblast proliferation	49
GO:0046939	nucleotide phosphorylation	49
GO:0046888	negative regulation of hormone secretion	49
GO:0046635	positive regulation of alpha-beta T cell activation	49
GO:0046068	cGMP metabolic process	49
GO:0045682	regulation of epidermis development	49
GO:0045646	regulation of erythrocyte differentiation	49
GO:0045576	mast cell activation	49
GO:0043090	amino acid import	49
GO:0042982	amyloid precursor protein metabolic process	49
GO:0033261	regulation of S phase	49
GO:0033198	response to ATP	49
GO:0032570	response to progesterone stimulus	49
GO:0032400	melanosome localization	49
GO:0031076	embryonic camera-type eye development	49
GO:0019377	glycolipid catabolic process	49
GO:0016578	histone deubiquitination	49
GO:0010632	regulation of epithelial cell migration	49
GO:0010288	response to lead ion	49
GO:0009220	pyrimidine ribonucleotide biosynthetic process	49
GO:0006942	regulation of striated muscle contraction	49
GO:0006206	pyrimidine base metabolic process	49
GO:0006071	glycerol metabolic process	49
GO:0001947	heart looping	49
GO:0001836	release of cytochrome c from mitochondria	49
GO:0061077	chaperone-mediated protein folding	48
GO:0051293	establishment of spindle localization	48
GO:0050709	negative regulation of protein secretion	48
GO:0045922	negative regulation of fatty acid metabolic process	48
GO:0043029	T cell homeostasis	48
GO:0042992	negative regulation of transcription factor import into nucleus	48
GO:0042177	negative regulation of protein catabolic process	48
GO:0032862	activation of Rho GTPase activity	48
GO:0032845	negative regulation of homeostatic process	48
GO:0032368	regulation of lipid transport	48
GO:0031330	negative regulation of cellular catabolic process	48
GO:0031111	negative regulation of microtubule polymerization or depolymerization	48
GO:0021545	cranial nerve development	48
GO:0016577	histone demethylation	48
GO:0010165	response to X-ray	48
GO:0009303	rRNA transcription	48
GO:0006958	"complement activation, classical pathway"	48
GO:0006706	steroid catabolic process	48
GO:0002244	hemopoietic progenitor cell differentiation	48
GO:0001678	cellular glucose homeostasis	48
GO:0000768	syncytium formation by plasma membrane fusion	48
GO:0000380	"alternative nuclear mRNA splicing, via spliceosome"	48
GO:0051931	regulation of sensory perception	47
GO:0051930	regulation of sensory perception of pain	47
GO:0050919	negative chemotaxis	47
GO:0050886	endocrine process	47
GO:0046329	negative regulation of JNK cascade	47
GO:0045214	sarcomere organization	47
GO:0043558	regulation of translational initiation in response to stress	47
GO:0043278	response to morphine	47
GO:0043001	Golgi to plasma membrane protein transport	47
GO:0033572	transferrin transport	47
GO:0032411	positive regulation of transporter activity	47
GO:0032350	regulation of hormone metabolic process	47
GO:0030593	neutrophil chemotaxis	47
GO:0021517	ventral spinal cord development	47
GO:0019748	secondary metabolic process	47
GO:0015682	ferric iron transport	47
GO:0014072	response to isoquinoline alkaloid	47
GO:0008333	endosome to lysosome transport	47
GO:0006700	C21-steroid hormone biosynthetic process	47
GO:0006081	cellular aldehyde metabolic process	47
GO:0006023	aminoglycan biosynthetic process	47
GO:0002688	regulation of leukocyte chemotaxis	47
GO:0090218	positive regulation of lipid kinase activity	46
GO:0071359	cellular response to dsRNA	46
GO:0071322	cellular response to carbohydrate stimulus	46
GO:0070830	tight junction assembly	46
GO:0060993	kidney morphogenesis	46
GO:0060512	prostate gland morphogenesis	46
GO:0060291	long-term synaptic potentiation	46
GO:0051354	negative regulation of oxidoreductase activity	46
GO:0051004	regulation of lipoprotein lipase activity	46
GO:0050848	regulation of calcium-mediated signaling	46
GO:0048806	genitalia development	46
GO:0048103	somatic stem cell division	46
GO:0045806	negative regulation of endocytosis	46
GO:0043647	inositol phosphate metabolic process	46
GO:0043502	regulation of muscle adaptation	46
GO:0042758	long-chain fatty acid catabolic process	46
GO:0042401	cellular biogenic amine biosynthetic process	46
GO:0035136	forelimb morphogenesis	46
GO:0033280	response to vitamin D	46
GO:0032312	regulation of ARF GTPase activity	46
GO:0030858	positive regulation of epithelial cell differentiation	46
GO:0019079	viral genome replication	46
GO:0016266	O-glycan processing	46
GO:0016073	snRNA metabolic process	46
GO:0007520	myoblast fusion	46
GO:0006801	superoxide metabolic process	46
GO:0006749	glutathione metabolic process	46
GO:0006509	membrane protein ectodomain proteolysis	46
GO:0006024	glycosaminoglycan biosynthetic process	46
GO:0002763	positive regulation of myeloid leukocyte differentiation	46
GO:0002711	positive regulation of T cell mediated immunity	46
GO:0001919	regulation of receptor recycling	46
GO:0090287	regulation of cellular response to growth factor stimulus	45
GO:0071559	response to transforming growth factor beta stimulus	45
GO:0071479	cellular response to ionizing radiation	45
GO:0060740	prostate gland epithelium morphogenesis	45
GO:0051238	sequestering of metal ion	45
GO:0048854	brain morphogenesis	45
GO:0043984	histone H4-K16 acetylation	45
GO:0043044	ATP-dependent chromatin remodeling	45
GO:0042596	fear response	45
GO:0042462	eye photoreceptor cell development	45
GO:0042044	fluid transport	45
GO:0042036	negative regulation of cytokine biosynthetic process	45
GO:0033628	regulation of cell adhesion mediated by integrin	45
GO:0033344	cholesterol efflux	45
GO:0030890	positive regulation of B cell proliferation	45
GO:0030224	monocyte differentiation	45
GO:0021532	neural tube patterning	45
GO:0016601	Rac protein signal transduction	45
GO:0010977	negative regulation of neuron projection development	45
GO:0010717	regulation of epithelial to mesenchymal transition	45
GO:0009395	phospholipid catabolic process	45
GO:0009264	deoxyribonucleotide catabolic process	45
GO:0009069	serine family amino acid metabolic process	45
GO:0007413	axonal fasciculation	45
GO:0006379	mRNA cleavage	45
GO:0003156	regulation of organ formation	45
GO:0002042	cell migration involved in sprouting angiogenesis	45
GO:0000188	inactivation of MAPK activity	45
GO:0000002	mitochondrial genome maintenance	45
GO:0090102	cochlea development	44
GO:0071514	genetic imprinting	44
GO:0070873	regulation of glycogen metabolic process	44
GO:0060444	branching involved in mammary gland duct morphogenesis	44
GO:0060411	cardiac septum morphogenesis	44
GO:0060119	inner ear receptor cell development	44
GO:0050881	musculoskeletal movement	44
GO:0050879	multicellular organismal movement	44
GO:0048730	epidermis morphogenesis	44
GO:0048713	regulation of oligodendrocyte differentiation	44
GO:0048483	autonomic nervous system development	44
GO:0046479	glycosphingolipid catabolic process	44
GO:0045861	negative regulation of proteolysis	44
GO:0045599	negative regulation of fat cell differentiation	44
GO:0043603	cellular amide metabolic process	44
GO:0042771	"DNA damage response, signal transduction by p53 class mediator resulting in induction of apoptosis"	44
GO:0042531	positive regulation of tyrosine phosphorylation of STAT protein	44
GO:0042108	positive regulation of cytokine biosynthetic process	44
GO:0042093	T-helper cell differentiation	44
GO:0035020	regulation of Rac protein signal transduction	44
GO:0034394	protein localization at cell surface	44
GO:0033119	negative regulation of RNA splicing	44
GO:0032881	regulation of polysaccharide metabolic process	44
GO:0032612	interleukin-1 production	44
GO:0032480	negative regulation of type I interferon production	44
GO:0031128	developmental induction	44
GO:0030517	negative regulation of axon extension	44
GO:0030199	collagen fibril organization	44
GO:0016925	protein sumoylation	44
GO:0009168	purine ribonucleoside monophosphate biosynthetic process	44
GO:0009127	purine nucleoside monophosphate biosynthetic process	44
GO:0007159	leukocyte cell-cell adhesion	44
GO:0006740	NADPH regeneration	44
GO:0006298	mismatch repair	44
GO:0001954	positive regulation of cell-matrix adhesion	44
GO:0090150	establishment of protein localization in membrane	43
GO:0071044	histone mRNA catabolic process	43
GO:0061005	cell differentiation involved in kidney development	43
GO:0051785	positive regulation of nuclear division	43
GO:0050854	regulation of antigen receptor-mediated signaling pathway	43
GO:0048745	smooth muscle tissue development	43
GO:0048538	thymus development	43
GO:0048384	retinoic acid receptor signaling pathway	43
GO:0046850	regulation of bone remodeling	43
GO:0046520	sphingoid biosynthetic process	43
GO:0045840	positive regulation of mitosis	43
GO:0045744	negative regulation of G-protein coupled receptor protein signaling pathway	43
GO:0045670	regulation of osteoclast differentiation	43
GO:0035065	regulation of histone acetylation	43
GO:0031290	retinal ganglion cell axon guidance	43
GO:0008088	axon cargo transport	43
GO:0006953	acute-phase response	43
GO:0006833	water transport	43
GO:0006297	"nucleotide-excision repair, DNA gap filling"	43
GO:0006098	pentose-phosphate shunt	43
GO:0001964	startle response	43
GO:0090002	establishment of protein localization in plasma membrane	42
GO:0071526	semaphorin-plexin signaling pathway	42
GO:0070534	protein K63-linked ubiquitination	42
GO:0070306	lens fiber cell differentiation	42
GO:0060330	regulation of response to interferon-gamma	42
GO:0051148	negative regulation of muscle cell differentiation	42
GO:0050922	negative regulation of chemotaxis	42
GO:0050853	B cell receptor signaling pathway	42
GO:0048846	axon extension involved in axon guidance	42
GO:0046638	positive regulation of alpha-beta T cell differentiation	42
GO:0045717	negative regulation of fatty acid biosynthetic process	42
GO:0043968	histone H2A acetylation	42
GO:0040036	regulation of fibroblast growth factor receptor signaling pathway	42
GO:0034109	homotypic cell-cell adhesion	42
GO:0032793	positive regulation of CREB transcription factor activity	42
GO:0032637	interleukin-8 production	42
GO:0032094	response to food	42
GO:0032055	negative regulation of translation in response to stress	42
GO:0031581	hemidesmosome assembly	42
GO:0030501	positive regulation of bone mineralization	42
GO:0030261	chromosome condensation	42
GO:0019098	reproductive behavior	42
GO:0016180	snRNA processing	42
GO:0010259	multicellular organismal aging	42
GO:0007019	microtubule depolymerization	42
GO:0006721	terpenoid metabolic process	42
GO:0006278	RNA-dependent DNA replication	42
GO:0006000	fructose metabolic process	42
GO:0003016	respiratory system process	42
GO:0071396	cellular response to lipid	41
GO:0070228	regulation of lymphocyte apoptosis	41
GO:0060976	coronary vasculature development	41
GO:0060397	JAK-STAT cascade involved in growth hormone signaling pathway	41
GO:0051881	regulation of mitochondrial membrane potential	41
GO:0051385	response to mineralocorticoid stimulus	41
GO:0051057	positive regulation of small GTPase mediated signal transduction	41
GO:0046686	response to cadmium ion	41
GO:0046605	regulation of centrosome cycle	41
GO:0045823	positive regulation of heart contraction	41
GO:0043266	regulation of potassium ion transport	41
GO:0043124	negative regulation of I-kappaB kinase/NF-kappaB cascade	41
GO:0042133	neurotransmitter metabolic process	41
GO:0033014	tetrapyrrole biosynthetic process	41
GO:0032760	positive regulation of tumor necrosis factor production	41
GO:0032642	regulation of chemokine production	41
GO:0032602	chemokine production	41
GO:0032228	"regulation of synaptic transmission, GABAergic"	41
GO:0030947	regulation of vascular endothelial growth factor receptor signaling pathway	41
GO:0030325	adrenal gland development	41
GO:0021895	cerebral cortex neuron differentiation	41
GO:0021696	cerebellar cortex morphogenesis	41
GO:0017144	drug metabolic process	41
GO:0016572	histone phosphorylation	41
GO:0014009	glial cell proliferation	41
GO:0010506	regulation of autophagy	41
GO:0007271	"synaptic transmission, cholinergic"	41
GO:0002762	negative regulation of myeloid leukocyte differentiation	41
GO:0000726	non-recombinational repair	41
GO:0071560	cellular response to transforming growth factor beta stimulus	40
GO:0071277	cellular response to calcium ion	40
GO:0048260	positive regulation of receptor-mediated endocytosis	40
GO:0046627	negative regulation of insulin receptor signaling pathway	40
GO:0046503	glycerolipid catabolic process	40
GO:0045776	negative regulation of blood pressure	40
GO:0045686	negative regulation of glial cell differentiation	40
GO:0045104	intermediate filament cytoskeleton organization	40
GO:0045103	intermediate filament-based process	40
GO:0042348	NF-kappaB import into nucleus	40
GO:0042130	negative regulation of T cell proliferation	40
GO:0034369	plasma lipoprotein particle remodeling	40
GO:0034368	protein-lipid complex remodeling	40
GO:0034367	macromolecular complex remodeling	40
GO:0032652	regulation of interleukin-1 production	40
GO:0032611	interleukin-1 beta production	40
GO:0032609	interferon-gamma production	40
GO:0032608	interferon-beta production	40
GO:0032414	positive regulation of ion transmembrane transporter activity	40
GO:0030641	regulation of cellular pH	40
GO:0016574	histone ubiquitination	40
GO:0014037	Schwann cell differentiation	40
GO:0009583	detection of light stimulus	40
GO:0006110	regulation of glycolysis	40
GO:0006090	pyruvate metabolic process	40
GO:0003401	axis elongation	40
GO:0001910	regulation of leukocyte mediated cytotoxicity	40
GO:0001522	pseudouridine synthesis	40
GO:0000959	mitochondrial RNA metabolic process	40
GO:0090207	regulation of triglyceride metabolic process	39
GO:0090114	COPII-coated vesicle budding	39
GO:0072009	nephron epithelium development	39
GO:0070536	protein K63-linked deubiquitination	39
GO:0070076	histone lysine demethylation	39
GO:0051294	establishment of spindle orientation	39
GO:0048596	embryonic camera-type eye morphogenesis	39
GO:0048208	COPII vesicle coating	39
GO:0048207	"vesicle targeting, rough ER to cis-Golgi"	39
GO:0046785	microtubule polymerization	39
GO:0045912	negative regulation of carbohydrate metabolic process	39
GO:0045909	positive regulation of vasodilation	39
GO:0045429	positive regulation of nitric oxide biosynthetic process	39
GO:0045190	isotype switching	39
GO:0045124	regulation of bone resorption	39
GO:0043536	positive regulation of blood vessel endothelial cell migration	39
GO:0042345	regulation of NF-kappaB import into nucleus	39
GO:0040001	establishment of mitotic spindle localization	39
GO:0033539	fatty acid beta-oxidation using acyl-CoA dehydrogenase	39
GO:0033003	regulation of mast cell activation	39
GO:0032890	regulation of organic acid transport	39
GO:0031018	endocrine pancreas development	39
GO:0030101	natural killer cell activation	39
GO:0021889	olfactory bulb interneuron differentiation	39
GO:0021522	spinal cord motor neuron differentiation	39
GO:0010677	negative regulation of cellular carbohydrate metabolic process	39
GO:0010524	positive regulation of calcium ion transport into cytosol	39
GO:0009988	cell-cell recognition	39
GO:0009125	nucleoside monophosphate catabolic process	39
GO:0007031	peroxisome organization	39
GO:0006513	protein monoubiquitination	39
GO:0003281	ventricular septum development	39
GO:0002209	behavioral defense response	39
GO:0001755	neural crest cell migration	39
GO:0000132	establishment of mitotic spindle orientation	39
GO:0071333	cellular response to glucose stimulus	38
GO:0071331	cellular response to hexose stimulus	38
GO:0071326	cellular response to monosaccharide stimulus	38
GO:0071108	protein K48-linked deubiquitination	38
GO:0060765	regulation of androgen receptor signaling pathway	38
GO:0060045	positive regulation of cardiac muscle cell proliferation	38
GO:0051453	regulation of intracellular pH	38
GO:0050690	regulation of defense response to virus by virus	38
GO:0048701	embryonic cranial skeleton morphogenesis	38
GO:0046825	regulation of protein export from nucleus	38
GO:0046513	ceramide biosynthetic process	38
GO:0045747	positive regulation of Notch signaling pathway	38
GO:0045019	negative regulation of nitric oxide biosynthetic process	38
GO:0042516	regulation of tyrosine phosphorylation of Stat3 protein	38
GO:0042503	tyrosine phosphorylation of Stat3 protein	38
GO:0042147	"retrograde transport, endosome to Golgi"	38
GO:0032922	circadian regulation of gene expression	38
GO:0032677	regulation of interleukin-8 production	38
GO:0032648	regulation of interferon-beta production	38
GO:0032615	interleukin-12 production	38
GO:0032330	regulation of chondrocyte differentiation	38
GO:0032057	negative regulation of translational initiation in response to stress	38
GO:0031114	regulation of microtubule depolymerization	38
GO:0015801	aromatic amino acid transport	38
GO:0015697	quaternary ammonium group transport	38
GO:0014911	positive regulation of smooth muscle cell migration	38
GO:0009219	pyrimidine deoxyribonucleotide metabolic process	38
GO:0009163	nucleoside biosynthetic process	38
GO:0008211	glucocorticoid metabolic process	38
GO:0007032	endosome organization	38
GO:0006692	prostanoid metabolic process	38
GO:0006677	glycosylceramide metabolic process	38
GO:0006448	regulation of translational elongation	38
GO:0006013	mannose metabolic process	38
GO:0002792	negative regulation of peptide secretion	38
GO:0002690	positive regulation of leukocyte chemotaxis	38
GO:0001953	negative regulation of cell-matrix adhesion	38
GO:0001782	B cell homeostasis	38
GO:0001662	behavioral fear response	38
GO:0070231	T cell apoptosis	37
GO:0051905	establishment of pigment granule localization	37
GO:0051489	regulation of filopodium assembly	37
GO:0051196	regulation of coenzyme metabolic process	37
GO:0051193	regulation of cofactor metabolic process	37
GO:0050775	positive regulation of dendrite morphogenesis	37
GO:0046322	negative regulation of fatty acid oxidation	37
GO:0045687	positive regulation of glial cell differentiation	37
GO:0045022	early endosome to late endosome transport	37
GO:0044089	positive regulation of cellular component biogenesis	37
GO:0042417	dopamine metabolic process	37
GO:0035162	embryonic hemopoiesis	37
GO:0032781	positive regulation of ATPase activity	37
GO:0032755	positive regulation of interleukin-6 production	37
GO:0032651	regulation of interleukin-1 beta production	37
GO:0021794	thalamus development	37
GO:0021680	cerebellar Purkinje cell layer development	37
GO:0015820	leucine transport	37
GO:0015803	branched-chain aliphatic amino acid transport	37
GO:0010922	positive regulation of phosphatase activity	37
GO:0010226	response to lithium ion	37
GO:0010092	specification of organ identity	37
GO:0008045	motor axon guidance	37
GO:0007026	negative regulation of microtubule depolymerization	37
GO:0006829	zinc ion transport	37
GO:0006656	phosphatidylcholine biosynthetic process	37
GO:0006120	"mitochondrial electron transport, NADH to ubiquinone"	37
GO:0003044	regulation of systemic arterial blood pressure mediated by a chemical signal	37
GO:0002886	regulation of myeloid leukocyte mediated immunity	37
GO:0002369	T cell cytokine production	37
GO:0090278	negative regulation of peptide hormone secretion	36
GO:0072210	metanephric nephron development	36
GO:0070918	production of small RNA involved in gene silencing by RNA	36
GO:0070192	chromosome organization involved in meiosis	36
GO:0060761	negative regulation of response to cytokine stimulus	36
GO:0060334	regulation of interferon-gamma-mediated signaling pathway	36
GO:0051668	localization within membrane	36
GO:0051457	maintenance of protein location in nucleus	36
GO:0051220	cytoplasmic sequestering of protein	36
GO:0050982	detection of mechanical stimulus	36
GO:0050926	regulation of positive chemotaxis	36
GO:0048841	regulation of axon extension involved in axon guidance	36
GO:0048536	spleen development	36
GO:0048147	negative regulation of fibroblast proliferation	36
GO:0045604	regulation of epidermal cell differentiation	36
GO:0043516	"regulation of DNA damage response, signal transduction by p53 class mediator"	36
GO:0043300	regulation of leukocyte degranulation	36
GO:0042168	heme metabolic process	36
GO:0042088	T-helper 1 type immune response	36
GO:0033598	mammary gland epithelial cell proliferation	36
GO:0032885	regulation of polysaccharide biosynthetic process	36
GO:0032769	negative regulation of monooxygenase activity	36
GO:0032649	regulation of interferon-gamma production	36
GO:0032543	mitochondrial translation	36
GO:0032107	regulation of response to nutrient levels	36
GO:0032104	regulation of response to extracellular stimulus	36
GO:0031343	positive regulation of cell killing	36
GO:0031063	regulation of histone deacetylation	36
GO:0031050	dsRNA fragmentation	36
GO:0030431	sleep	36
GO:0015827	tryptophan transport	36
GO:0010962	regulation of glucan biosynthetic process	36
GO:0010043	response to zinc ion	36
GO:0008206	bile acid metabolic process	36
GO:0007220	Notch receptor processing	36
GO:0007164	establishment of tissue polarity	36
GO:0006968	cellular defense response	36
GO:0005979	regulation of glycogen biosynthetic process	36
GO:0002673	regulation of acute inflammatory response	36
GO:0001975	response to amphetamine	36
GO:0090003	regulation of establishment of protein localization in plasma membrane	35
GO:0071391	cellular response to estrogen stimulus	35
GO:0061098	positive regulation of protein tyrosine kinase activity	35
GO:0061001	regulation of dendritic spine morphogenesis	35
GO:0060840	artery development	35
GO:0060674	placenta blood vessel development	35
GO:0060338	regulation of type I interferon-mediated signaling pathway	35
GO:0060135	maternal process involved in female pregnancy	35
GO:0051926	negative regulation of calcium ion transport	35
GO:0051898	negative regulation of protein kinase B signaling cascade	35
GO:0051412	response to corticosterone stimulus	35
GO:0051208	sequestering of calcium ion	35
GO:0051181	cofactor transport	35
GO:0050931	pigment cell differentiation	35
GO:0050856	regulation of T cell receptor signaling pathway	35
GO:0050798	activated T cell proliferation	35
GO:0050686	negative regulation of mRNA processing	35
GO:0048662	negative regulation of smooth muscle cell proliferation	35
GO:0048070	regulation of developmental pigmentation	35
GO:0048025	"negative regulation of nuclear mRNA splicing, via spliceosome"	35
GO:0046839	phospholipid dephosphorylation	35
GO:0045933	positive regulation of muscle contraction	35
GO:0045923	positive regulation of fatty acid metabolic process	35
GO:0045494	photoreceptor cell maintenance	35
GO:0042506	tyrosine phosphorylation of Stat5 protein	35
GO:0042375	quinone cofactor metabolic process	35
GO:0040023	establishment of nucleus localization	35
GO:0035115	embryonic forelimb morphogenesis	35
GO:0034605	cellular response to heat	35
GO:0032655	regulation of interleukin-12 production	35
GO:0031529	ruffle organization	35
GO:0031122	cytoplasmic microtubule organization	35
GO:0030851	granulocyte differentiation	35
GO:0021952	central nervous system projection neuron axonogenesis	35
GO:0021871	forebrain regionalization	35
GO:0019439	aromatic compound catabolic process	35
GO:0019059	initiation of viral infection	35
GO:0016101	diterpenoid metabolic process	35
GO:0014896	muscle hypertrophy	35
GO:0014044	Schwann cell development	35
GO:0010745	negative regulation of macrophage derived foam cell differentiation	35
GO:0009164	nucleoside catabolic process	35
GO:0009065	glutamine family amino acid catabolic process	35
GO:0007617	mating behavior	35
GO:0007602	phototransduction	35
GO:0007185	transmembrane receptor protein tyrosine phosphatase signaling pathway	35
GO:0001937	negative regulation of endothelial cell proliferation	35
GO:0001913	T cell mediated cytotoxicity	35
GO:0001539	ciliary or flagellar motility	35
GO:0001504	neurotransmitter uptake	35
GO:0000737	"DNA catabolic process, endonucleolytic"	35
GO:0000578	embryonic axis specification	35
GO:0000381	"regulation of alternative nuclear mRNA splicing, via spliceosome"	35
GO:0000097	sulfur amino acid biosynthetic process	35
GO:0060004	reflex	34
GO:0051646	mitochondrion localization	34
GO:0051353	positive regulation of oxidoreductase activity	34
GO:0051180	vitamin transport	34
GO:0050927	positive regulation of positive chemotaxis	34
GO:0050715	positive regulation of cytokine secretion	34
GO:0048569	post-embryonic organ development	34
GO:0048255	mRNA stabilization	34
GO:0046676	negative regulation of insulin secretion	34
GO:0045920	negative regulation of exocytosis	34
GO:0045907	positive regulation of vasoconstriction	34
GO:0045851	pH reduction	34
GO:0045684	positive regulation of epidermis development	34
GO:0045069	regulation of viral genome replication	34
GO:0043691	reverse cholesterol transport	34
GO:0043489	RNA stabilization	34
GO:0043303	mast cell degranulation	34
GO:0042993	positive regulation of transcription factor import into nucleus	34
GO:0032964	collagen biosynthetic process	34
GO:0030949	positive regulation of vascular endothelial growth factor receptor signaling pathway	34
GO:0030318	melanocyte differentiation	34
GO:0022409	positive regulation of cell-cell adhesion	34
GO:0021884	forebrain neuron development	34
GO:0016254	preassembly of GPI anchor in ER membrane	34
GO:0014897	striated muscle hypertrophy	34
GO:0010770	positive regulation of cell morphogenesis involved in differentiation	34
GO:0010389	regulation of G2/M transition of mitotic cell cycle	34
GO:0010039	response to iron ion	34
GO:0009651	response to salt stress	34
GO:0008354	germ cell migration	34
GO:0007157	heterophilic cell-cell adhesion	34
GO:0006450	regulation of translational fidelity	34
GO:0006419	alanyl-tRNA aminoacylation	34
GO:0006303	double-strand break repair via nonhomologous end joining	34
GO:0006244	pyrimidine nucleotide catabolic process	34
GO:0003300	cardiac muscle hypertrophy	34
GO:0002637	regulation of immunoglobulin production	34
GO:0002448	mast cell mediated immunity	34
GO:0001912	positive regulation of leukocyte mediated cytotoxicity	34
GO:0001736	establishment of planar polarity	34
GO:0060571	morphogenesis of an epithelial fold	33
GO:0060487	lung epithelial cell differentiation	33
GO:0060479	lung cell differentiation	33
GO:0060356	leucine import	33
GO:0060317	cardiac epithelial to mesenchymal transition	33
GO:0060251	regulation of glial cell proliferation	33
GO:0051962	positive regulation of nervous system development	33
GO:0051904	pigment granule transport	33
GO:0051322	anaphase	33
GO:0050974	detection of mechanical stimulus involved in sensory perception	33
GO:0050850	positive regulation of calcium-mediated signaling	33
GO:0050732	negative regulation of peptidyl-tyrosine phosphorylation	33
GO:0048557	embryonic digestive tract morphogenesis	33
GO:0045661	regulation of myoblast differentiation	33
GO:0043043	peptide biosynthetic process	33
GO:0033865	nucleoside bisphosphate metabolic process	33
GO:0033687	osteoblast proliferation	33
GO:0031648	protein destabilization	33
GO:0031113	regulation of microtubule polymerization	33
GO:0015872	dopamine transport	33
GO:0010824	regulation of centrosome duplication	33
GO:0010821	regulation of mitochondrion organization	33
GO:0009147	pyrimidine nucleoside triphosphate metabolic process	33
GO:0008209	androgen metabolic process	33
GO:0007129	synapsis	33
GO:0007090	regulation of S phase of mitotic cell cycle	33
GO:0007064	mitotic sister chromatid cohesion	33
GO:0007004	telomere maintenance via telomerase	33
GO:0006776	vitamin A metabolic process	33
GO:0006555	methionine metabolic process	33
GO:0006111	regulation of gluconeogenesis	33
GO:0002089	lens morphogenesis in camera-type eye	33
GO:0070193	synaptonemal complex organization	32
GO:0060977	coronary vasculature morphogenesis	32
GO:0055070	copper ion homeostasis	32
GO:0051851	modification by host of symbiont morphology or physiology	32
GO:0051303	establishment of chromosome localization	32
GO:0050873	brown fat cell differentiation	32
GO:0050766	positive regulation of phagocytosis	32
GO:0050000	chromosome localization	32
GO:0048266	behavioral response to pain	32
GO:0046885	regulation of hormone biosynthetic process	32
GO:0046688	response to copper ion	32
GO:0045879	negative regulation of smoothened signaling pathway	32
GO:0045648	positive regulation of erythrocyte differentiation	32
GO:0045197	establishment or maintenance of epithelial cell apical/basal polarity	32
GO:0044243	multicellular organismal catabolic process	32
GO:0044058	regulation of digestive system process	32
GO:0043496	regulation of protein homodimerization activity	32
GO:0043449	cellular alkene metabolic process	32
GO:0042522	regulation of tyrosine phosphorylation of Stat5 protein	32
GO:0042403	thyroid hormone metabolic process	32
GO:0042402	cellular biogenic amine catabolic process	32
GO:0042094	interleukin-2 biosynthetic process	32
GO:0035196	production of miRNAs involved in gene silencing by miRNA	32
GO:0034661	ncRNA catabolic process	32
GO:0034375	high-density lipoprotein particle remodeling	32
GO:0033151	V(D)J recombination	32
GO:0032481	positive regulation of type I interferon production	32
GO:0032401	establishment of melanosome localization	32
GO:0031365	N-terminal protein amino acid modification	32
GO:0030511	positive regulation of transforming growth factor beta receptor signaling pathway	32
GO:0030317	sperm motility	32
GO:0021697	cerebellar cortex formation	32
GO:0021533	cell differentiation in hindbrain	32
GO:0015812	gamma-aminobutyric acid transport	32
GO:0010765	positive regulation of sodium ion transport	32
GO:0010460	positive regulation of heart rate	32
GO:0010458	exit from mitosis	32
GO:0009620	response to fungus	32
GO:0009268	response to pH	32
GO:0009067	aspartate family amino acid biosynthetic process	32
GO:0008299	isoprenoid biosynthetic process	32
GO:0007622	rhythmic behavior	32
GO:0007620	copulation	32
GO:0007250	activation of NF-kappaB-inducing kinase activity	32
GO:0007099	centriole replication	32
GO:0006998	nuclear envelope organization	32
GO:0006691	leukotriene metabolic process	32
GO:0006595	polyamine metabolic process	32
GO:0001958	endochondral ossification	32
GO:0001523	retinoid metabolic process	32
GO:0090208	positive regulation of triglyceride metabolic process	31
GO:0090175	regulation of establishment of planar polarity	31
GO:0071697	ectodermal placode morphogenesis	31
GO:0071696	ectodermal placode development	31
GO:0071392	cellular response to estradiol stimulus	31
GO:0071320	cellular response to cAMP	31
GO:0070849	response to epidermal growth factor stimulus	31
GO:0070613	regulation of protein processing	31
GO:0070207	protein homotrimerization	31
GO:0060788	ectodermal placode formation	31
GO:0060561	apoptosis involved in morphogenesis	31
GO:0060260	regulation of transcription initiation from RNA polymerase II promoter	31
GO:0060216	definitive hemopoiesis	31
GO:0060071	"Wnt receptor signaling pathway, planar cell polarity pathway"	31
GO:0051954	positive regulation of amine transport	31
GO:0051452	intracellular pH reduction	31
GO:0051001	negative regulation of nitric-oxide synthase activity	31
GO:0050869	negative regulation of B cell activation	31
GO:0050654	chondroitin sulfate proteoglycan metabolic process	31
GO:0048873	homeostasis of number of cells within a tissue	31
GO:0048821	erythrocyte development	31
GO:0046579	positive regulation of Ras protein signal transduction	31
GO:0045880	positive regulation of smoothened signaling pathway	31
GO:0045058	T cell selection	31
GO:0043616	keratinocyte proliferation	31
GO:0042517	positive regulation of tyrosine phosphorylation of Stat3 protein	31
GO:0042255	ribosome assembly	31
GO:0031065	positive regulation of histone deacetylation	31
GO:0031060	regulation of histone methylation	31
GO:0016322	neuron remodeling	31
GO:0016137	glycoside metabolic process	31
GO:0015701	bicarbonate transport	31
GO:0010888	negative regulation of lipid storage	31
GO:0010799	regulation of peptidyl-threonine phosphorylation	31
GO:0010718	positive regulation of epithelial to mesenchymal transition	31
GO:0009223	pyrimidine deoxyribonucleotide catabolic process	31
GO:0006693	prostaglandin metabolic process	31
GO:0006388	"tRNA splicing, via endonucleolytic cleavage and ligation"	31
GO:0006349	regulation of gene expression by genetic imprinting	31
GO:0001963	"synaptic transmission, dopaminergic"	31
GO:0001960	negative regulation of cytokine-mediated signaling pathway	31
GO:0000394	"RNA splicing, via endonucleolytic cleavage and ligation"	31
GO:0090183	regulation of kidney development	30
GO:0060999	positive regulation of dendritic spine development	30
GO:0060716	labyrinthine layer blood vessel development	30
GO:0060600	dichotomous subdivision of an epithelial terminal unit	30
GO:0060117	auditory receptor cell development	30
GO:0060081	membrane hyperpolarization	30
GO:0060026	convergent extension	30
GO:0055117	regulation of cardiac muscle contraction	30
GO:0055003	cardiac myofibril assembly	30
GO:0051953	negative regulation of amine transport	30
GO:0050820	positive regulation of coagulation	30
GO:0048844	artery morphogenesis	30
GO:0048512	circadian behavior	30
GO:0048333	mesodermal cell differentiation	30
GO:0046434	organophosphate catabolic process	30
GO:0044246	regulation of multicellular organismal metabolic process	30
GO:0044003	modification by symbiont of host morphology or physiology	30
GO:0043486	histone exchange	30
GO:0043114	regulation of vascular permeability	30
GO:0042755	eating behavior	30
GO:0042743	hydrogen peroxide metabolic process	30
GO:0035089	establishment of apical/basal cell polarity	30
GO:0033158	"regulation of protein import into nucleus, translocation"	30
GO:0032863	activation of Rac GTPase activity	30
GO:0032757	positive regulation of interleukin-8 production	30
GO:0032204	regulation of telomere maintenance	30
GO:0032042	mitochondrial DNA metabolic process	30
GO:0031069	hair follicle morphogenesis	30
GO:0021544	subpallium development	30
GO:0014888	striated muscle adaptation	30
GO:0010878	cholesterol storage	30
GO:0010830	regulation of myotube differentiation	30
GO:0009994	oocyte differentiation	30
GO:0009148	pyrimidine nucleoside triphosphate biosynthetic process	30
GO:0006972	hyperosmotic response	30
GO:0006884	cell volume homeostasis	30
GO:0006825	copper ion transport	30
GO:0006541	glutamine metabolic process	30
GO:0002026	regulation of the force of heart contraction	30
GO:0000090	mitotic anaphase	30
GO:0090162	establishment of epithelial cell polarity	29
GO:0072080	nephron tubule development	29
GO:0071205	protein localization to juxtaparanode region of axon	29
GO:0070875	positive regulation of glycogen metabolic process	29
GO:0051279	regulation of release of sequestered calcium ion into cytosol	29
GO:0051189	prosthetic group metabolic process	29
GO:0048843	negative regulation of axon extension involved in axon guidance	29
GO:0046621	negative regulation of organ growth	29
GO:0046521	sphingoid catabolic process	29
GO:0045932	negative regulation of muscle contraction	29
GO:0045616	regulation of keratinocyte differentiation	29
GO:0045600	positive regulation of fat cell differentiation	29
GO:0045577	regulation of B cell differentiation	29
GO:0043584	nose development	29
GO:0043545	molybdopterin cofactor metabolic process	29
GO:0043304	regulation of mast cell degranulation	29
GO:0043064	flagellum organization	29
GO:0042274	ribosomal small subunit biogenesis	29
GO:0034502	protein localization to chromosome	29
GO:0034405	response to fluid shear stress	29
GO:0034199	activation of protein kinase A activity	29
GO:0033688	regulation of osteoblast proliferation	29
GO:0032800	receptor biosynthetic process	29
GO:0032743	positive regulation of interleukin-2 production	29
GO:0032494	response to peptidoglycan	29
GO:0032324	molybdopterin cofactor biosynthetic process	29
GO:0032148	activation of protein kinase B activity	29
GO:0031057	negative regulation of histone modification	29
GO:0030574	collagen catabolic process	29
GO:0030513	positive regulation of BMP signaling pathway	29
GO:0030279	negative regulation of ossification	29
GO:0021860	pyramidal neuron development	29
GO:0021859	pyramidal neuron differentiation	29
GO:0021843	substrate-independent telencephalic tangential interneuron migration	29
GO:0021826	substrate-independent telencephalic tangential migration	29
GO:0019720	Mo-molybdopterin cofactor metabolic process	29
GO:0016080	synaptic vesicle targeting	29
GO:0010657	muscle cell apoptosis	29
GO:0010634	positive regulation of epithelial cell migration	29
GO:0010596	negative regulation of endothelial cell migration	29
GO:0009595	detection of biotic stimulus	29
GO:0009081	branched chain family amino acid metabolic process	29
GO:0007512	adult heart development	29
GO:0006878	cellular copper ion homeostasis	29
GO:0006777	Mo-molybdopterin cofactor biosynthetic process	29
GO:0006699	bile acid biosynthetic process	29
GO:0006386	termination of RNA polymerase III transcription	29
GO:0006264	mitochondrial DNA replication	29
GO:0002889	regulation of immunoglobulin mediated immune response	29
GO:0002712	regulation of B cell mediated immunity	29
GO:0072012	glomerulus vasculature development	28
GO:0071470	cellular response to osmotic stress	28
GO:0071257	cellular response to electrical stimulus	28
GO:0070723	response to cholesterol	28
GO:0061099	negative regulation of protein tyrosine kinase activity	28
GO:0060389	pathway-restricted SMAD protein phosphorylation	28
GO:0048820	hair follicle maturation	28
GO:0048753	pigment granule organization	28
GO:0048635	negative regulation of muscle organ development	28
GO:0048599	oocyte development	28
GO:0048339	paraxial mesoderm development	28
GO:0046902	regulation of mitochondrial membrane permeability	28
GO:0046514	ceramide catabolic process	28
GO:0046477	glycosylceramide catabolic process	28
GO:0046426	negative regulation of JAK-STAT cascade	28
GO:0045884	regulation of survival gene product expression	28
GO:0045815	"positive regulation of gene expression, epigenetic"	28
GO:0045736	negative regulation of cyclin-dependent protein kinase activity	28
GO:0045620	negative regulation of lymphocyte differentiation	28
GO:0043574	peroxisomal transport	28
GO:0042994	cytoplasmic sequestering of transcription factor	28
GO:0042481	regulation of odontogenesis	28
GO:0042474	middle ear morphogenesis	28
GO:0042267	natural killer cell mediated cytotoxicity	28
GO:0042116	macrophage activation	28
GO:0035066	positive regulation of histone acetylation	28
GO:0032924	activin receptor signaling pathway	28
GO:0032732	positive regulation of interleukin-1 production	28
GO:0032410	negative regulation of transporter activity	28
GO:0032402	melanosome transport	28
GO:0032365	intracellular lipid transport	28
GO:0032288	myelin assembly	28
GO:0030252	growth hormone secretion	28
GO:0030011	maintenance of cell polarity	28
GO:0021891	olfactory bulb interneuron development	28
GO:0019321	pentose metabolic process	28
GO:0015800	acidic amino acid transport	28
GO:0010885	regulation of cholesterol storage	28
GO:0010866	regulation of triglyceride biosynthetic process	28
GO:0010800	positive regulation of peptidyl-threonine phosphorylation	28
GO:0010453	regulation of cell fate commitment	28
GO:0008535	respiratory chain complex IV assembly	28
GO:0007530	sex determination	28
GO:0007256	activation of JNKK activity	28
GO:0007158	neuron cell-cell adhesion	28
GO:0007020	microtubule nucleation	28
GO:0006285	"base-excision repair, AP site formation"	28
GO:0006103	2-oxoglutarate metabolic process	28
GO:0003254	regulation of membrane depolarization	28
GO:0002702	positive regulation of production of molecular mediator of immune response	28
GO:0002228	natural killer cell mediated immunity	28
GO:0001973	adenosine receptor signaling pathway	28
GO:0001921	positive regulation of receptor recycling	28
GO:0001914	regulation of T cell mediated cytotoxicity	28
GO:0001893	maternal placenta development	28
GO:0001783	B cell apoptosis	28
GO:0000460	maturation of 5.8S rRNA	28
GO:0000160	two-component signal transduction system (phosphorelay)	28
GO:0090103	cochlea morphogenesis	27
GO:0090004	positive regulation of establishment of protein localization in plasma membrane	27
GO:0060572	morphogenesis of an epithelial bud	27
GO:0060412	ventricular septum morphogenesis	27
GO:0051968	"positive regulation of synaptic transmission, glutamatergic"	27
GO:0051445	regulation of meiotic cell cycle	27
GO:0051150	regulation of smooth muscle cell differentiation	27
GO:0050819	negative regulation of coagulation	27
GO:0048857	neural nucleus development	27
GO:0046827	positive regulation of protein export from nucleus	27
GO:0046457	prostanoid biosynthetic process	27
GO:0046051	UTP metabolic process	27
GO:0046036	CTP metabolic process	27
GO:0045940	positive regulation of steroid metabolic process	27
GO:0045843	negative regulation of striated muscle tissue development	27
GO:0045822	negative regulation of heart contraction	27
GO:0045745	positive regulation of G-protein coupled receptor protein signaling pathway	27
GO:0045737	positive regulation of cyclin-dependent protein kinase activity	27
GO:0043450	alkene biosynthetic process	27
GO:0034383	low-density lipoprotein particle clearance	27
GO:0033137	negative regulation of peptidyl-serine phosphorylation	27
GO:0032925	regulation of activin receptor signaling pathway	27
GO:0032728	positive regulation of interferon-beta production	27
GO:0032720	negative regulation of tumor necrosis factor production	27
GO:0032516	positive regulation of phosphoprotein phosphatase activity	27
GO:0032098	regulation of appetite	27
GO:0032026	response to magnesium ion	27
GO:0030857	negative regulation of epithelial cell differentiation	27
GO:0030204	chondroitin sulfate metabolic process	27
GO:0021591	ventricular system development	27
GO:0019370	leukotriene biosynthetic process	27
GO:0018342	protein prenylation	27
GO:0014051	gamma-aminobutyric acid secretion	27
GO:0010869	regulation of receptor biosynthetic process	27
GO:0010669	epithelial structure maintenance	27
GO:0009214	cyclic nucleotide catabolic process	27
GO:0009209	pyrimidine ribonucleoside triphosphate biosynthetic process	27
GO:0009208	pyrimidine ribonucleoside triphosphate metabolic process	27
GO:0006783	heme biosynthetic process	27
GO:0006359	regulation of transcription from RNA polymerase III promoter	27
GO:0006241	CTP biosynthetic process	27
GO:0006228	UTP biosynthetic process	27
GO:0006183	GTP biosynthetic process	27
GO:0006085	acetyl-CoA biosynthetic process	27
GO:0001976	neurological system process involved in regulation of systemic arterial blood pressure	27
GO:0001516	prostaglandin biosynthetic process	27
GO:0072028	nephron morphogenesis	26
GO:0070584	mitochondrion morphogenesis	26
GO:0070229	negative regulation of lymphocyte apoptosis	26
GO:0060749	mammary gland alveolus development	26
GO:0060602	branch elongation of an epithelium	26
GO:0060351	cartilage development involved in endochondral bone morphogenesis	26
GO:0052472	modulation by host of symbiont transcription	26
GO:0051972	regulation of telomerase activity	26
GO:0051205	protein insertion into membrane	26
GO:0048739	cardiac muscle fiber development	26
GO:0048636	positive regulation of muscle organ development	26
GO:0048268	clathrin coat assembly	26
GO:0046835	carbohydrate phosphorylation	26
GO:0046464	acylglycerol catabolic process	26
GO:0046461	neutral lipid catabolic process	26
GO:0046006	regulation of activated T cell proliferation	26
GO:0045844	positive regulation of striated muscle tissue development	26
GO:0045792	negative regulation of cell size	26
GO:0045746	negative regulation of Notch signaling pathway	26
GO:0045136	development of secondary sexual characteristics	26
GO:0045063	T-helper 1 cell differentiation	26
GO:0045034	neuroblast division	26
GO:0045008	depyrimidination	26
GO:0044269	glycerol ether catabolic process	26
GO:0044253	positive regulation of multicellular organismal metabolic process	26
GO:0043982	histone H4-K8 acetylation	26
GO:0043981	histone H4-K5 acetylation	26
GO:0043921	modulation by host of viral transcription	26
GO:0043901	negative regulation of multi-organism process	26
GO:0035458	cellular response to interferon-beta	26
GO:0035456	response to interferon-beta	26
GO:0033327	Leydig cell differentiation	26
GO:0032314	regulation of Rac GTPase activity	26
GO:0031958	corticosteroid receptor signaling pathway	26
GO:0030220	platelet formation	26
GO:0030201	heparan sulfate proteoglycan metabolic process	26
GO:0021892	cerebral cortex GABAergic interneuron differentiation	26
GO:0021873	forebrain neuroblast division	26
GO:0021854	hypothalamus development	26
GO:0021756	striatum development	26
GO:0020027	hemoglobin metabolic process	26
GO:0019433	triglyceride catabolic process	26
GO:0019363	pyridine nucleotide biosynthetic process	26
GO:0016486	peptide hormone processing	26
GO:0016139	glycoside catabolic process	26
GO:0015893	drug transport	26
GO:0014048	regulation of glutamate secretion	26
GO:0010712	regulation of collagen metabolic process	26
GO:0010560	positive regulation of glycoprotein biosynthetic process	26
GO:0009296	flagellum assembly	26
GO:0009200	deoxyribonucleoside triphosphate metabolic process	26
GO:0009086	methionine biosynthetic process	26
GO:0007350	blastoderm segmentation	26
GO:0007130	synaptonemal complex assembly	26
GO:0006704	glucocorticoid biosynthetic process	26
GO:0006516	glycoprotein catabolic process	26
GO:0006268	DNA unwinding involved in replication	26
GO:0006165	nucleoside diphosphate phosphorylation	26
GO:0006047	UDP-N-acetylglucosamine metabolic process	26
GO:0003197	endocardial cushion development	26
GO:0002724	regulation of T cell cytokine production	26
GO:0002720	positive regulation of cytokine production involved in immune response	26
GO:0002504	antigen processing and presentation of peptide or polysaccharide antigen via MHC class II	26
GO:0002437	inflammatory response to antigenic stimulus	26
GO:0002076	osteoblast development	26
GO:0001916	positive regulation of T cell mediated cytotoxicity	26
GO:0001825	blastocyst formation	26
GO:0001779	natural killer cell differentiation	26
GO:0001573	ganglioside metabolic process	26
GO:0001502	cartilage condensation	26
GO:0090199	regulation of release of cytochrome c from mitochondria	25
GO:0072088	nephron epithelium morphogenesis	25
GO:0070498	interleukin-1-mediated signaling pathway	25
GO:0060992	response to fungicide	25
GO:0060393	regulation of pathway-restricted SMAD protein phosphorylation	25
GO:0060122	inner ear receptor stereocilium organization	25
GO:0060068	vagina development	25
GO:0055012	ventricular cardiac muscle cell differentiation	25
GO:0051324	prophase	25
GO:0045606	positive regulation of epidermal cell differentiation	25
GO:0043576	regulation of respiratory gaseous exchange	25
GO:0042769	"DNA damage response, detection of DNA damage"	25
GO:0042273	ribosomal large subunit biogenesis	25
GO:0034121	regulation of toll-like receptor signaling pathway	25
GO:0032965	regulation of collagen biosynthetic process	25
GO:0032731	positive regulation of interleukin-1 beta production	25
GO:0032469	endoplasmic reticulum calcium ion homeostasis	25
GO:0032438	melanosome organization	25
GO:0032232	negative regulation of actin filament bundle assembly	25
GO:0032108	negative regulation of response to nutrient levels	25
GO:0032105	negative regulation of response to extracellular stimulus	25
GO:0032095	regulation of response to food	25
GO:0022408	negative regulation of cell-cell adhesion	25
GO:0019934	cGMP-mediated signaling	25
GO:0019835	cytolysis	25
GO:0016075	rRNA catabolic process	25
GO:0015813	L-glutamate transport	25
GO:0010884	positive regulation of lipid storage	25
GO:0009954	proximal/distal pattern formation	25
GO:0009129	pyrimidine nucleoside monophosphate metabolic process	25
GO:0007029	endoplasmic reticulum organization	25
GO:0006895	Golgi to endosome transport	25
GO:0006734	NADH metabolic process	25
GO:0006625	protein targeting to peroxisome	25
GO:0006536	glutamate metabolic process	25
GO:0006198	cAMP catabolic process	25
GO:0006012	galactose metabolic process	25
GO:0003338	metanephros morphogenesis	25
GO:0003170	heart valve development	25
GO:0003094	glomerular filtration	25
GO:0002446	neutrophil mediated immunity	25
GO:0002320	lymphoid progenitor cell differentiation	25
GO:0002065	columnar/cuboidal epithelial cell differentiation	25
GO:0001710	mesodermal cell fate commitment	25
GO:0071616	acyl-CoA biosynthetic process	24
GO:0071599	otic vesicle development	24
GO:0070232	regulation of T cell apoptosis	24
GO:0070059	apoptosis in response to endoplasmic reticulum stress	24
GO:0060986	endocrine hormone secretion	24
GO:0060666	dichotomous subdivision of terminal units involved in salivary gland branching	24
GO:0060074	synapse maturation	24
GO:0051983	regulation of chromosome segregation	24
GO:0051491	positive regulation of filopodium assembly	24
GO:0051310	metaphase plate congression	24
GO:0050872	white fat cell differentiation	24
GO:0048712	negative regulation of astrocyte differentiation	24
GO:0048172	regulation of short-term neuronal synaptic plasticity	24
GO:0045618	positive regulation of keratinocyte differentiation	24
GO:0045426	quinone cofactor biosynthetic process	24
GO:0043277	apoptotic cell clearance	24
GO:0042953	lipoprotein transport	24
GO:0042640	anagen	24
GO:0042249	establishment of planar polarity of embryonic epithelium	24
GO:0040020	regulation of meiosis	24
GO:0035384	thioester biosynthetic process	24
GO:0035112	genitalia morphogenesis	24
GO:0035095	behavioral response to nicotine	24
GO:0035036	sperm-egg recognition	24
GO:0034435	cholesterol esterification	24
GO:0034434	sterol esterification	24
GO:0034433	steroid esterification	24
GO:0032776	DNA methylation on cytosine	24
GO:0032066	nucleolus to nucleoplasm transport	24
GO:0031641	regulation of myelination	24
GO:0031112	positive regulation of microtubule polymerization or depolymerization	24
GO:0030823	regulation of cGMP metabolic process	24
GO:0030728	ovulation	24
GO:0022027	interkinetic nuclear migration	24
GO:0019359	nicotinamide nucleotide biosynthetic process	24
GO:0018195	peptidyl-arginine modification	24
GO:0015851	nucleobase transport	24
GO:0014743	regulation of muscle hypertrophy	24
GO:0010867	positive regulation of triglyceride biosynthetic process	24
GO:0010611	regulation of cardiac muscle hypertrophy	24
GO:0009650	UV protection	24
GO:0009083	branched chain family amino acid catabolic process	24
GO:0009068	aspartate family amino acid catabolic process	24
GO:0008340	determination of adult lifespan	24
GO:0007340	acrosome reaction	24
GO:0007339	binding of sperm to zona pellucida	24
GO:0007143	female meiosis	24
GO:0007140	male meiosis	24
GO:0007097	nuclear migration	24
GO:0006911	"phagocytosis, engulfment"	24
GO:0006684	sphingomyelin metabolic process	24
GO:0006586	indolalkylamine metabolic process	24
GO:0006544	glycine metabolic process	24
GO:0003179	heart valve morphogenesis	24
GO:0003009	skeletal muscle contraction	24
GO:0002098	tRNA wobble uridine modification	24
GO:0002097	tRNA wobble base modification	24
GO:0001967	suckling behavior	24
GO:0001885	endothelial cell development	24
GO:0090177	establishment of planar polarity involved in neural tube closure	23
GO:0070528	protein kinase C signaling cascade	23
GO:0065005	protein-lipid complex assembly	23
GO:0060612	adipose tissue development	23
GO:0060343	trabecula formation	23
GO:0060174	limb bud formation	23
GO:0050996	positive regulation of lipid catabolic process	23
GO:0050650	chondroitin sulfate proteoglycan biosynthetic process	23
GO:0046599	regulation of centriole replication	23
GO:0046498	S-adenosylhomocysteine metabolic process	23
GO:0046129	purine ribonucleoside biosynthetic process	23
GO:0046113	nucleobase catabolic process	23
GO:0046112	nucleobase biosynthetic process	23
GO:0045793	positive regulation of cell size	23
GO:0045760	positive regulation of action potential	23
GO:0045742	positive regulation of epidermal growth factor receptor signaling pathway	23
GO:0045730	respiratory burst	23
GO:0043508	negative regulation of JUN kinase activity	23
GO:0042455	ribonucleoside biosynthetic process	23
GO:0042451	purine nucleoside biosynthetic process	23
GO:0042447	hormone catabolic process	23
GO:0042347	negative regulation of NF-kappaB import into nucleus	23
GO:0035337	fatty-acyl-CoA metabolic process	23
GO:0034698	response to gonadotropin stimulus	23
GO:0034377	plasma lipoprotein particle assembly	23
GO:0034104	negative regulation of tissue remodeling	23
GO:0033005	positive regulation of mast cell activation	23
GO:0032465	regulation of cytokinesis	23
GO:0032418	lysosome localization	23
GO:0032374	regulation of cholesterol transport	23
GO:0032371	regulation of sterol transport	23
GO:0031579	membrane raft organization	23
GO:0030195	negative regulation of blood coagulation	23
GO:0023058	adaptation of signaling pathway	23
GO:0022401	negative adaptation of signaling pathway	23
GO:0022028	tangential migration from the subventricular zone to the olfactory bulb	23
GO:0021904	dorsal/ventral neural tube patterning	23
GO:0021799	cerebral cortex radially oriented cell migration	23
GO:0021702	cerebellar Purkinje cell differentiation	23
GO:0021694	cerebellar Purkinje cell layer formation	23
GO:0021692	cerebellar Purkinje cell layer morphogenesis	23
GO:0021602	cranial nerve morphogenesis	23
GO:0016540	protein autoprocessing	23
GO:0015879	carnitine transport	23
GO:0015874	norepinephrine transport	23
GO:0015838	betaine transport	23
GO:0014059	regulation of dopamine secretion	23
GO:0014046	dopamine secretion	23
GO:0014002	astrocyte development	23
GO:0010761	fibroblast migration	23
GO:0010470	regulation of gastrulation	23
GO:0009103	lipopolysaccharide biosynthetic process	23
GO:0008653	lipopolysaccharide metabolic process	23
GO:0007398	ectoderm development	23
GO:0007252	I-kappaB phosphorylation	23
GO:0007128	meiotic prophase I	23
GO:0007076	mitotic chromosome condensation	23
GO:0006835	dicarboxylic acid transport	23
GO:0006301	postreplication repair	23
GO:0006072	glycerol-3-phosphate metabolic process	23
GO:0003341	cilium movement	23
GO:0003084	positive regulation of systemic arterial blood pressure	23
GO:0002902	regulation of B cell apoptosis	23
GO:0002467	germinal center formation	23
GO:0002262	myeloid cell homeostasis	23
GO:0002029	desensitization of G-protein coupled receptor protein signaling pathway	23
GO:0001990	regulation of systemic arterial blood pressure by hormone	23
GO:0000266	mitochondrial fission	23
GO:0090179	planar cell polarity pathway involved in neural tube closure	22
GO:0090178	regulation of establishment of planar polarity involved in neural tube closure	22
GO:0071364	cellular response to epidermal growth factor stimulus	22
GO:0070509	calcium ion import	22
GO:0070493	thrombin receptor signaling pathway	22
GO:0060395	SMAD protein signal transduction	22
GO:0060080	regulation of inhibitory postsynaptic membrane potential	22
GO:0060056	mammary gland involution	22
GO:0055081	anion homeostasis	22
GO:0051894	positive regulation of focal adhesion assembly	22
GO:0051593	response to folic acid	22
GO:0051323	metaphase	22
GO:0051204	protein insertion into mitochondrial membrane	22
GO:0051123	RNA polymerase II transcriptional preinitiation complex assembly	22
GO:0048318	axial mesoderm development	22
GO:0048096	chromatin-mediated maintenance of transcription	22
GO:0046949	fatty-acyl-CoA biosynthetic process	22
GO:0046653	tetrahydrofolate metabolic process	22
GO:0046543	development of secondary female sexual characteristics	22
GO:0046033	AMP metabolic process	22
GO:0045955	negative regulation of calcium ion-dependent exocytosis	22
GO:0045622	regulation of T-helper cell differentiation	22
GO:0045061	thymic T cell selection	22
GO:0042745	circadian sleep/wake cycle	22
GO:0042554	superoxide anion generation	22
GO:0042119	neutrophil activation	22
GO:0035121	tail morphogenesis	22
GO:0034260	negative regulation of GTPase activity	22
GO:0034227	tRNA thio-modification	22
GO:0034088	maintenance of mitotic sister chromatid cohesion	22
GO:0034086	maintenance of sister chromatid cohesion	22
GO:0033599	regulation of mammary gland epithelial cell proliferation	22
GO:0033363	secretory granule organization	22
GO:0033160	"positive regulation of protein import into nucleus, translocation"	22
GO:0032967	positive regulation of collagen biosynthetic process	22
GO:0032933	SREBP-mediated signaling pathway	22
GO:0032613	interleukin-10 production	22
GO:0032370	positive regulation of lipid transport	22
GO:0032369	negative regulation of lipid transport	22
GO:0032225	"regulation of synaptic transmission, dopaminergic"	22
GO:0031664	regulation of lipopolysaccharide-mediated signaling pathway	22
GO:0031116	positive regulation of microtubule polymerization	22
GO:0030903	notochord development	22
GO:0030852	regulation of granulocyte differentiation	22
GO:0030219	megakaryocyte differentiation	22
GO:0021670	lateral ventricle development	22
GO:0018202	peptidyl-histidine modification	22
GO:0016338	calcium-independent cell-cell adhesion	22
GO:0016082	synaptic vesicle priming	22
GO:0014821	phasic smooth muscle contraction	22
GO:0010837	regulation of keratinocyte proliferation	22
GO:0010714	positive regulation of collagen metabolic process	22
GO:0009950	dorsal/ventral axis specification	22
GO:0009304	tRNA transcription	22
GO:0009151	purine deoxyribonucleotide metabolic process	22
GO:0009070	serine family amino acid biosynthetic process	22
GO:0007379	segment specification	22
GO:0006265	DNA topological change	22
GO:0006208	pyrimidine base catabolic process	22
GO:0005513	detection of calcium ion	22
GO:0003416	endochondral bone growth	22
GO:0072273	metanephric nephron morphogenesis	21
GO:0072207	metanephric epithelium development	21
GO:0072132	mesenchyme morphogenesis	21
GO:0072089	stem cell proliferation	21
GO:0071715	icosanoid transport	21
GO:0071312	cellular response to alkaloid	21
GO:0060601	lateral sprouting from an epithelium	21
GO:0060592	mammary gland formation	21
GO:0060318	definitive erythrocyte differentiation	21
GO:0060167	regulation of adenosine receptor signaling pathway	21
GO:0051414	response to cortisol stimulus	21
GO:0051085	chaperone mediated protein folding requiring cofactor	21
GO:0050930	induction of positive chemotaxis	21
GO:0050884	neuromuscular process controlling posture	21
GO:0048715	negative regulation of oligodendrocyte differentiation	21
GO:0048537	mucosal-associated lymphoid tissue development	21
GO:0048319	axial mesoderm morphogenesis	21
GO:0048243	norepinephrine secretion	21
GO:0046851	negative regulation of bone remodeling	21
GO:0046838	phosphorylated carbohydrate dephosphorylation	21
GO:0046717	acid secretion	21
GO:0046622	positive regulation of organ growth	21
GO:0046415	urate metabolic process	21
GO:0046049	UMP metabolic process	21
GO:0045987	positive regulation of smooth muscle contraction	21
GO:0045725	positive regulation of glycogen biosynthetic process	21
GO:0045671	negative regulation of osteoclast differentiation	21
GO:0045663	positive regulation of myoblast differentiation	21
GO:0045655	regulation of monocyte differentiation	21
GO:0045581	negative regulation of T cell differentiation	21
GO:0045540	regulation of cholesterol biosynthetic process	21
GO:0045191	regulation of isotype switching	21
GO:0045132	meiotic chromosome segregation	21
GO:0045066	regulatory T cell differentiation	21
GO:0044065	regulation of respiratory system process	21
GO:0044060	regulation of endocrine process	21
GO:0043302	positive regulation of leukocyte degranulation	21
GO:0043088	regulation of Cdc42 GTPase activity	21
GO:0043046	DNA methylation involved in gamete generation	21
GO:0042772	"DNA damage response, signal transduction resulting in transcription"	21
GO:0042659	regulation of cell fate specification	21
GO:0042346	positive regulation of NF-kappaB import into nucleus	21
GO:0042149	cellular response to glucose starvation	21
GO:0040037	negative regulation of fibroblast growth factor receptor signaling pathway	21
GO:0035336	long-chain fatty-acyl-CoA metabolic process	21
GO:0032958	inositol phosphate biosynthetic process	21
GO:0032836	glomerular basement membrane development	21
GO:0032722	positive regulation of chemokine production	21
GO:0032489	regulation of Cdc42 protein signal transduction	21
GO:0032487	regulation of Rap protein signal transduction	21
GO:0032230	"positive regulation of synaptic transmission, GABAergic"	21
GO:0032099	negative regulation of appetite	21
GO:0032096	negative regulation of response to food	21
GO:0031055	chromatin remodeling at centromere	21
GO:0030225	macrophage differentiation	21
GO:0019067	"viral assembly, maturation, egress, and release"	21
GO:0016127	sterol catabolic process	21
GO:0015939	pantothenate metabolic process	21
GO:0014850	response to muscle activity	21
GO:0010225	response to UV-C	21
GO:0009435	NAD biosynthetic process	21
GO:0009247	glycolipid biosynthetic process	21
GO:0009226	nucleotide-sugar biosynthetic process	21
GO:0009174	pyrimidine ribonucleoside monophosphate biosynthetic process	21
GO:0009173	pyrimidine ribonucleoside monophosphate metabolic process	21
GO:0009130	pyrimidine nucleoside monophosphate biosynthetic process	21
GO:0008272	sulfate transport	21
GO:0008210	estrogen metabolic process	21
GO:0006707	cholesterol catabolic process	21
GO:0006688	glycosphingolipid biosynthetic process	21
GO:0006307	DNA dealkylation	21
GO:0006222	UMP biosynthetic process	21
GO:0003382	epithelial cell morphogenesis	21
GO:0002832	negative regulation of response to biotic stimulus	21
GO:0002548	monocyte chemotaxis	21
GO:0001832	blastocyst growth	21
