# Supplementary material for: The Social Brain: Transcriptome Assembly and Characterization of the Hippocampus from a Social Subterranean Rodent, the Colonial Tuco-Tuco (Ctenomys sociabilis)
Source: PLoS One. 2012 Sep 25;7(9):e45524. doi: 10.1371/journal.pone.0045524 (PMC3458066; doi:10.1371/journal.pone.0045524)
Supplement: Table S2 — A list of all GO terms grouped by cellular component. Column 1 is the GO ID, followed by the GO term description, followed by the number of sequences assigned to this term in column 3. (TXT) [file pone.0045524.s002.txt]

GO-term	description	#Seqs
GO:0005575	cellular_component	25235
GO:0005623	cell	23247
GO:0044464	cell part	23227
GO:0005622	intracellular	21301
GO:0044424	intracellular part	20523
GO:0043226	organelle	17795
GO:0043229	intracellular organelle	17768
GO:0043227	membrane-bounded organelle	16141
GO:0043231	intracellular membrane-bounded organelle	16110
GO:0005737	cytoplasm	15819
GO:0044422	organelle part	11763
GO:0044444	cytoplasmic part	11719
GO:0044446	intracellular organelle part	11657
GO:0016020	membrane	11644
GO:0005634	nucleus	10467
GO:0044425	membrane part	8593
GO:0043228	non-membrane-bounded organelle	7009
GO:0043232	intracellular non-membrane-bounded organelle	7009
GO:0032991	macromolecular complex	6924
GO:0031224	intrinsic to membrane	6866
GO:0016021	integral to membrane	6729
GO:0005886	plasma membrane	6196
GO:0031974	membrane-enclosed lumen	6099
GO:0043233	organelle lumen	6035
GO:0070013	intracellular organelle lumen	5997
GO:0043234	protein complex	5857
GO:0044428	nuclear part	5834
GO:0031981	nuclear lumen	5269
GO:0005829	cytosol	4181
GO:0031090	organelle membrane	3856
GO:0005856	cytoskeleton	3371
GO:0044459	plasma membrane part	3354
GO:0005654	nucleoplasm	3026
GO:0012505	endomembrane system	2949
GO:0005730	nucleolus	2902
GO:0005739	mitochondrion	2692
GO:0042995	cell projection	2610
GO:0000267	cell fraction	2562
GO:0044430	cytoskeletal part	2403
GO:0005783	endoplasmic reticulum	2083
GO:0005794	Golgi apparatus	2015
GO:0005576	extracellular region	1965
GO:0005626	insoluble fraction	1963
GO:0031226	intrinsic to plasma membrane	1862
GO:0005624	membrane fraction	1852
GO:0044451	nucleoplasm part	1826
GO:0005887	integral to plasma membrane	1780
GO:0031982	vesicle	1649
GO:0015630	microtubule cytoskeleton	1639
GO:0031410	cytoplasmic vesicle	1592
GO:0043005	neuron projection	1588
GO:0030054	cell junction	1555
GO:0044463	cell projection part	1534
GO:0031988	membrane-bounded vesicle	1508
GO:0016023	cytoplasmic membrane-bounded vesicle	1480
GO:0031975	envelope	1442
GO:0031967	organelle envelope	1398
GO:0044432	endoplasmic reticulum part	1361
GO:0044429	mitochondrial part	1222
GO:0005789	endoplasmic reticulum membrane	1215
GO:0045202	synapse	1211
GO:0044421	extracellular region part	1200
GO:0044431	Golgi apparatus part	1176
GO:0005694	chromosome	1140
GO:0030529	ribonucleoprotein complex	1104
GO:0005815	microtubule organizing center	964
GO:0044427	chromosomal part	956
GO:0005768	endosome	919
GO:0030425	dendrite	911
GO:0044456	synapse part	902
GO:0005740	mitochondrial envelope	893
GO:0000139	Golgi membrane	892
GO:0048471	perinuclear region of cytoplasm	891
GO:0005625	soluble fraction	853
GO:0031966	mitochondrial membrane	852
GO:0015629	actin cytoskeleton	816
GO:0005615	extracellular space	811
GO:0005813	centrosome	758
GO:0044297	cell body	750
GO:0030424	axon	725
GO:0016604	nuclear body	720
GO:0009986	cell surface	707
GO:0043025	neuronal cell body	706
GO:0044433	cytoplasmic vesicle part	704
GO:0031252	cell leading edge	681
GO:0012506	vesicle membrane	669
GO:0019866	organelle inner membrane	653
GO:0030659	cytoplasmic vesicle membrane	648
GO:0005874	microtubule	635
GO:0005773	vacuole	616
GO:0005743	mitochondrial inner membrane	603
GO:0016323	basolateral plasma membrane	594
GO:0000785	chromatin	565
GO:0005911	cell-cell junction	554
GO:0030135	coated vesicle	535
GO:0000228	nuclear chromosome	531
GO:0005635	nuclear envelope	530
GO:0031012	extracellular matrix	526
GO:0045177	apical part of cell	523
GO:0005667	transcription factor complex	516
GO:0000323	lytic vacuole	510
GO:0005764	lysosome	510
GO:0042598	vesicular fraction	503
GO:0070161	anchoring junction	499
GO:0005912	adherens junction	487
GO:0005792	microsome	481
GO:0044440	endosomal part	475
GO:0005759	mitochondrial matrix	462
GO:0010008	endosome membrane	461
GO:0043197	dendritic spine	457
GO:0044309	neuron spine	457
GO:0005938	cell cortex	455
GO:0044454	nuclear chromosome part	455
GO:0030136	clathrin-coated vesicle	452
GO:0005578	proteinaceous extracellular matrix	443
GO:0016607	nuclear speck	427
GO:0045211	postsynaptic membrane	425
GO:0034702	ion channel complex	404
GO:0005819	spindle	402
GO:0031300	intrinsic to organelle membrane	397
GO:0005840	ribosome	387
GO:0033267	axon part	386
GO:0016324	apical plasma membrane	369
GO:0005929	cilium	364
GO:0030141	secretory granule	359
GO:0031301	integral to organelle membrane	355
GO:0031253	cell projection membrane	354
GO:0019717	synaptosome	350
GO:0045121	membrane raft	344
GO:0031965	nuclear membrane	338
GO:0014069	postsynaptic density	335
GO:0044437	vacuolar part	322
GO:0001726	ruffle	313
GO:0005769	early endosome	311
GO:0030427	site of polarized growth	303
GO:0030426	growth cone	302
GO:0043292	contractile fiber	302
GO:0044445	cytosolic part	302
GO:0030055	cell-substrate junction	301
GO:0005681	spliceosomal complex	297
GO:0030662	coated vesicle membrane	297
GO:0034703	cation channel complex	297
GO:0000790	nuclear chromatin	292
GO:0005924	cell-substrate adherens junction	282
GO:0005925	focal adhesion	282
GO:0030016	myofibril	282
GO:0016585	chromatin remodeling complex	281
GO:0030027	lamellipodium	281
GO:0000151	ubiquitin ligase complex	276
GO:0043235	receptor complex	273
GO:0000793	condensed chromosome	272
GO:0008021	synaptic vesicle	271
GO:0044449	contractile fiber part	267
GO:0005774	vacuolar membrane	263
GO:0000775	"chromosome, centromeric region"	255
GO:0044420	extracellular matrix part	248
GO:0005770	late endosome	241
GO:0019867	outer membrane	232
GO:0031256	leading edge membrane	230
GO:0016327	apicolateral plasma membrane	229
GO:0030017	sarcomere	229
GO:0031968	organelle outer membrane	228
GO:0019898	extrinsic to membrane	224
GO:0030665	clathrin coated vesicle membrane	221
GO:0043296	apical junction complex	220
GO:0033279	ribosomal subunit	217
GO:0044448	cell cortex part	216
GO:0000123	histone acetyltransferase complex	214
GO:0031227	intrinsic to endoplasmic reticulum membrane	212
GO:0005802	trans-Golgi network	210
GO:0030117	membrane coat	207
GO:0048475	coated membrane	207
GO:0044306	neuron projection terminus	206
GO:0005765	lysosomal membrane	205
GO:0030139	endocytic vesicle	203
GO:0042383	sarcolemma	203
GO:0009897	external side of plasma membrane	202
GO:0034399	nuclear periphery	202
GO:0042734	presynaptic membrane	199
GO:0016591	"DNA-directed RNA polymerase II, holoenzyme"	198
GO:0005741	mitochondrial outer membrane	196
GO:0005777	peroxisome	196
GO:0030133	transport vesicle	196
GO:0042579	microbody	196
GO:0043679	axon terminus	195
GO:0034708	methyltransferase complex	193
GO:0035097	histone methyltransferase complex	193
GO:0016605	PML body	192
GO:0005795	Golgi stack	190
GO:0044450	microtubule organizing center part	188
GO:0044455	mitochondrial membrane part	185
GO:0000776	kinetochore	181
GO:0005788	endoplasmic reticulum lumen	179
GO:0045111	intermediate filament cytoskeleton	179
GO:0005923	tight junction	176
GO:0070160	occluding junction	176
GO:0016363	nuclear matrix	175
GO:0009898	internal side of plasma membrane	174
GO:0000922	spindle pole	173
GO:0030176	integral to endoplasmic reticulum membrane	173
GO:0042641	actomyosin	173
GO:0071013	catalytic step 2 spliceosome	170
GO:0044441	cilium part	165
GO:0005875	microtubule associated complex	163
GO:0005884	actin filament	159
GO:0031461	cullin-RING ubiquitin ligase complex	158
GO:0044304	main axon	157
GO:0031225	anchored to membrane	153
GO:0005932	microtubule basal body	152
GO:0030863	cortical cytoskeleton	149
GO:0008076	voltage-gated potassium channel complex	148
GO:0034705	potassium channel complex	148
GO:0022626	cytosolic ribosome	146
GO:0032432	actin filament bundle	146
GO:0031984	organelle subcompartment	145
GO:0001725	stress fiber	144
GO:0031985	Golgi cisterna	143
GO:0005905	coated pit	142
GO:0005604	basement membrane	141
GO:0005913	cell-cell adherens junction	141
GO:0031674	I band	139
GO:0015934	large ribosomal subunit	136
GO:0030496	midbody	136
GO:0046930	pore complex	136
GO:0005814	centriole	135
GO:0030175	filopodium	135
GO:0005930	axoneme	134
GO:0030018	Z disc	133
GO:0017053	transcriptional repressor complex	132
GO:0000779	"condensed chromosome, centromeric region"	130
GO:0032587	ruffle membrane	130
GO:0031902	late endosome membrane	129
GO:0030120	vesicle coat	128
GO:0000502	proteasome complex	126
GO:0000118	histone deacetylase complex	125
GO:0042470	melanosome	123
GO:0048770	pigment granule	123
GO:0019861	flagellum	121
GO:0030666	endocytic vesicle membrane	121
GO:0000777	condensed chromosome kinetochore	120
GO:0016459	myosin complex	120
GO:0019897	extrinsic to plasma membrane	120
GO:0005798	Golgi-associated vesicle	119
GO:0005901	caveola	118
GO:0005643	nuclear pore	117
GO:0044438	microbody part	116
GO:0044439	peroxisomal part	116
GO:0032993	protein-DNA complex	115
GO:0000932	cytoplasmic mRNA processing body	114
GO:0030118	clathrin coat	112
GO:0030672	synaptic vesicle membrane	111
GO:0031901	early endosome membrane	111
GO:0005581	collagen	109
GO:0009295	nucleoid	109
GO:0032580	Golgi cisterna membrane	108
GO:0042645	mitochondrial nucleoid	107
GO:0043204	perikaryon	106
GO:0030658	transport vesicle membrane	105
GO:0030864	cortical actin cytoskeleton	105
GO:0000792	heterochromatin	104
GO:0034704	calcium channel complex	104
GO:0000781	"chromosome, telomeric region"	102
GO:0001669	acrosomal vesicle	101
GO:0031513	nonmotile primary cilium	100
GO:0043195	terminal button	100
GO:0016528	sarcoplasm	99
GO:0055037	recycling endosome	97
GO:0031594	neuromuscular junction	95
GO:0016529	sarcoplasmic reticulum	94
GO:0000180	cytosolic large ribosomal subunit	93
GO:0005876	spindle microtubule	93
GO:0005882	intermediate filament	93
GO:0005891	voltage-gated calcium channel complex	93
GO:0043198	dendritic shaft	93
GO:0000794	condensed nuclear chromosome	92
GO:0005791	rough endoplasmic reticulum	92
GO:0005902	microvillus	89
GO:0015030	Cajal body	89
GO:0035085	cilium axoneme	89
GO:0030119	AP-type membrane coat adaptor complex	86
GO:0031970	organelle envelope lumen	85
GO:0005778	peroxisomal membrane	84
GO:0030660	Golgi-associated vesicle membrane	84
GO:0031903	microbody membrane	84
GO:0070469	respiratory chain	84
GO:0015935	small ribosomal subunit	82
GO:0000313	organellar ribosome	81
GO:0005657	replication fork	81
GO:0005761	mitochondrial ribosome	81
GO:0031228	intrinsic to Golgi membrane	80
GO:0032589	neuron projection membrane	80
GO:0034707	chloride channel complex	80
GO:0030173	integral to Golgi membrane	79
GO:0005746	mitochondrial respiratory chain	78
GO:0008328	ionotropic glutamate receptor complex	78
GO:0043209	myelin sheath	78
GO:0030131	clathrin adaptor complex	77
GO:0032153	cell division site	77
GO:0032155	cell division site part	77
GO:0071339	MLL1 complex	77
GO:0005881	cytoplasmic microtubule	74
GO:0031519	PcG protein complex	74
GO:0032154	cleavage furrow	73
GO:0045178	basal part of cell	73
GO:0005758	mitochondrial intermembrane space	72
GO:0005903	brush border	72
GO:0030125	clathrin vesicle coat	70
GO:0044447	axoneme part	70
GO:0008287	protein serine/threonine phosphatase complex	68
GO:0005775	vacuolar lumen	67
GO:0016234	inclusion body	67
GO:0030315	T-tubule	67
GO:0031091	platelet alpha granule	67
GO:0031234	extrinsic to internal side of plasma membrane	67
GO:0044291	cell-cell contact zone	67
GO:0000152	nuclear ubiquitin ligase complex	66
GO:0030286	dynein complex	66
GO:0005720	nuclear heterochromatin	65
GO:0030667	secretory granule membrane	65
GO:0043202	lysosomal lumen	65
GO:0005776	autophagic vacuole	64
GO:0014704	intercalated disc	63
GO:0044452	nucleolar part	63
GO:0005844	polysome	62
GO:0008305	integrin complex	62
GO:0009925	basal plasma membrane	62
GO:0016469	proton-transporting two-sector ATPase complex	62
GO:0008023	transcription elongation factor complex	61
GO:0016592	mediator complex	61
GO:0031941	filamentous actin	60
GO:0016328	lateral plasma membrane	59
GO:0005680	anaphase-promoting complex	58
GO:0033268	node of Ranvier	58
GO:0045334	clathrin-coated endocytic vesicle	58
GO:0070461	SAGA-type complex	58
GO:0030532	small nuclear ribonucleoprotein complex	57
GO:0060076	excitatory synapse	56
GO:0005637	nuclear inner membrane	55
GO:0005675	holo TFIIH complex	55
GO:0043189	H4/H2A histone acetyltransferase complex	55
GO:0000407	pre-autophagosomal structure	53
GO:0005834	heterotrimeric G-protein complex	53
GO:0031983	vesicle lumen	53
GO:0032994	protein-lipid complex	53
GO:0034358	plasma lipoprotein particle	53
GO:0060205	cytoplasmic membrane-bounded vesicle lumen	53
GO:0001750	photoreceptor outer segment	52
GO:0033017	sarcoplasmic reticulum membrane	52
GO:0009434	microtubule-based flagellum	51
GO:0035267	NuA4 histone acetyltransferase complex	51
GO:0000178	exosome (RNase complex)	49
GO:0005605	basal lamina	49
GO:0005782	peroxisomal matrix	49
GO:0031201	SNARE complex	49
GO:0031907	microbody lumen	49
GO:0005801	cis-Golgi network	48
GO:0005811	lipid particle	48
GO:0030134	ER to Golgi transport vesicle	47
GO:0031526	brush border membrane	47
GO:0032590	dendrite membrane	47
GO:0034774	secretory granule lumen	47
GO:0000786	nucleosome	46
GO:0005671	Ada2/Gcn5/Ada3 transcription activator complex	46
GO:0031093	platelet alpha granule lumen	46
GO:0070603	SWI/SNF-type complex	46
GO:0000803	sex chromosome	45
GO:0030312	external encapsulating structure	45
GO:0030530	heterogeneous nuclear ribonucleoprotein complex	45
GO:0032838	cell projection cytoplasm	45
GO:0043196	varicosity	45
GO:0000181	cytosolic small ribosomal subunit	44
GO:0000784	"nuclear chromosome, telomeric region"	44
GO:0018995	host	44
GO:0030313	cell envelope	44
GO:0031672	A band	44
GO:0032592	integral to mitochondrial membrane	44
GO:0043245	extraorganismal space	44
GO:0043657	host cell	44
GO:0044215	other organism	44
GO:0044216	other organism cell	44
GO:0044217	other organism part	44
GO:0044462	external encapsulating structure part	44
GO:0005796	Golgi lumen	43
GO:0012507	ER to Golgi transport vesicle membrane	43
GO:0030140	trans-Golgi network transport vesicle	43
GO:0034706	sodium channel complex	43
GO:0042597	periplasmic space	43
GO:0001518	voltage-gated sodium channel complex	42
GO:0005689	U12-type spliceosomal complex	42
GO:0016010	dystrophin-associated glycoprotein complex	42
GO:0030288	outer membrane-bounded periplasmic space	42
GO:0033643	host cell part	42
GO:0044300	cerebellar mossy fiber	42
GO:0016235	aggresome	41
GO:0016460	myosin II complex	41
GO:0030137	COPI-coated vesicle	41
GO:0055038	recycling endosome membrane	41
GO:0070775	H3 histone acetyltransferase complex	41
GO:0070776	MOZ/MORF histone acetyltransferase complex	41
GO:0005851	eukaryotic translation initiation factor 2B complex	40
GO:0008180	signalosome	40
GO:0019005	SCF ubiquitin ligase complex	40
GO:0030669	clathrin-coated endocytic vesicle membrane	40
GO:0030880	RNA polymerase complex	40
GO:0031235	intrinsic to internal side of plasma membrane	40
GO:0032039	integrator complex	40
GO:0005771	multivesicular body	39
GO:0030132	clathrin coat of coated pit	39
GO:0045335	phagocytic vesicle	39
GO:0000808	origin recognition complex	38
GO:0005664	nuclear origin of replication recognition complex	38
GO:0005849	mRNA cleavage factor complex	38
GO:0016514	SWI/SNF complex	38
GO:0046658	anchored to plasma membrane	38
GO:0060170	cilium membrane	38
GO:0005640	nuclear outer membrane	37
GO:0005747	mitochondrial respiratory chain complex I	37
GO:0005865	striated muscle thin filament	37
GO:0008091	spectrin	37
GO:0030964	NADH dehydrogenase complex	37
GO:0042611	MHC protein complex	37
GO:0043034	costamere	37
GO:0045271	respiratory chain complex I	37
GO:0071564	npBAF complex	37
GO:0000242	pericentriolar material	36
GO:0000428	DNA-directed RNA polymerase complex	36
GO:0001917	photoreceptor inner segment	36
GO:0016581	NuRD complex	36
GO:0032391	photoreceptor connecting cilium	36
GO:0055029	nuclear DNA-directed RNA polymerase complex	36
GO:0034045	pre-autophagosomal structure membrane	35
GO:0043596	nuclear replication fork	35
GO:0000307	cyclin-dependent protein kinase holoenzyme complex	34
GO:0030897	HOPS complex	34
GO:0033177	"proton-transporting two-sector ATPase complex, proton-transporting domain"	34
GO:0071565	nBAF complex	34
GO:0080008	CUL4 RING ubiquitin ligase complex	34
GO:0000315	organellar large ribosomal subunit	33
GO:0005762	mitochondrial large ribosomal subunit	33
GO:0016580	Sin3 complex	33
GO:0030128	clathrin coat of endocytic vesicle	33
GO:0030663	COPI coated vesicle membrane	33
GO:0031312	extrinsic to organelle membrane	33
GO:0031430	M band	33
GO:0034518	RNA cap binding complex	33
GO:0070822	Sin3-type complex	33
GO:0000299	integral to membrane of membrane fraction	32
GO:0005845	mRNA cap binding complex	32
GO:0032839	dendrite cytoplasm	32
GO:0033646	host intracellular part	32
GO:0035253	ciliary rootlet	32
GO:0043656	intracellular region of host	32
GO:0000314	organellar small ribosomal subunit	31
GO:0005763	mitochondrial small ribosomal subunit	31
GO:0005858	axonemal dynein complex	31
GO:0005859	muscle myosin complex	31
GO:0030122	AP-2 adaptor complex	31
GO:0030126	COPI vesicle coat	31
GO:0032281	alpha-amino-3-hydroxy-5-methyl-4-isoxazolepropionic acid selective glutamate receptor complex	31
GO:0034364	high-density lipoprotein particle	31
GO:0043073	germ cell nucleus	31
GO:0043256	laminin complex	31
GO:0044224	juxtaparanode region of axon	31
GO:0048786	presynaptic active zone	31
GO:0005847	mRNA cleavage and polyadenylation specificity factor complex	30
GO:0012510	trans-Golgi network transport vesicle membrane	30
GO:0017146	N-methyl-D-aspartate selective glutamate receptor complex	30
GO:0032420	stereocilium	30
GO:0032421	stereocilium bundle	30
GO:0048188	Set1C/COMPASS complex	30
GO:0070688	MLL5-L complex	30
GO:0000795	synaptonemal complex	29
GO:0005871	kinesin complex	29
GO:0030684	preribosome	29
GO:0031011	Ino80 complex	29
GO:0033202	DNA helicase complex	29
GO:0045120	pronucleus	29
GO:0000159	protein phosphatase type 2A complex	28
GO:0001673	male germ cell nucleus	28
GO:0001772	immunological synapse	28
GO:0005606	laminin-1 complex	28
GO:0005779	integral to peroxisomal membrane	28
GO:0030130	clathrin coat of trans-Golgi network vesicle	28
GO:0031231	intrinsic to peroxisomal membrane	28
GO:0031527	filopodium membrane	28
GO:0032982	myosin filament	28
GO:0035102	PRC1 complex	28
GO:0005732	small nucleolar ribonucleoprotein complex	27
GO:0005915	zonula adherens	27
GO:0005954	calcium- and calmodulin-dependent protein kinase complex	27
GO:0030127	COPII vesicle coat	27
GO:0033176	proton-transporting V-type ATPase complex	27
GO:0042555	MCM complex	27
GO:0000791	euchromatin	26
GO:0000930	gamma-tubulin complex	26
GO:0005669	transcription factor TFIID complex	26
GO:0005839	proteasome core complex	26
GO:0005921	gap junction	26
GO:0017119	Golgi transport complex	26
GO:0030430	host cell cytoplasm	26
GO:0030670	phagocytic vesicle membrane	26
GO:0030894	replisome	26
GO:0042824	MHC class I peptide loading complex	26
GO:0043601	nuclear replisome	26
GO:0045179	apical cortex	26
GO:0002116	semaphorin receptor complex	25
GO:0008385	IkappaB kinase complex	25
GO:0019012	virion	25
GO:0030673	axolemma	25
GO:0031105	septin complex	25
GO:0032156	septin cytoskeleton	25
GO:0033276	transcription factor TFTC complex	25
GO:0042825	TAP complex	25
GO:0045095	keratin filament	25
GO:0000214	tRNA-intron endonuclease complex	24
GO:0001950	plasma membrane enriched fraction	24
GO:0005721	centromeric heterochromatin	24
GO:0033270	paranode region of axon	24
GO:0034361	very-low-density lipoprotein particle	24
GO:0034385	triglyceride-rich lipoprotein particle	24
GO:0002102	podosome	23
GO:0005583	fibrillar collagen	23
GO:0005790	smooth endoplasmic reticulum	23
GO:0005916	fascia adherens	23
GO:0030285	integral to synaptic vesicle membrane	23
GO:0030914	STAGA complex	23
GO:0031306	intrinsic to mitochondrial outer membrane	23
GO:0044295	axonal growth cone	23
GO:0060053	neurofilament cytoskeleton	23
GO:0005663	DNA replication factor C complex	22
GO:0030915	Smc5-Smc6 complex	22
GO:0030990	intraflagellar transport particle	22
GO:0031307	integral to mitochondrial outer membrane	22
GO:0032279	asymmetric synapse	22
GO:0033178	"proton-transporting two-sector ATPase complex, catalytic domain"	22
GO:0034362	low-density lipoprotein particle	22
GO:0034464	BBSome	22
GO:0034750	Scrib-APC-beta-catenin complex	22
GO:0042575	DNA polymerase complex	22
GO:0042581	specific granule	22
GO:0043230	extracellular organelle	22
GO:0065010	extracellular membrane-bounded organelle	22
GO:0016442	RNA-induced silencing complex	21
GO:0031080	Nup107-160 complex	21
GO:0031332	RNAi effector complex	21
GO:0031512	motile primary cilium	21
GO:0031528	microvillus membrane	21
GO:0042612	MHC class I protein complex	21
GO:0043219	lateral loop	21
GO:0000346	transcription export complex	20
GO:0005614	interstitial matrix	20
GO:0005719	nuclear euchromatin	20
GO:0016461	unconventional myosin complex	20
GO:0022624	proteasome accessory complex	20
GO:0031143	pseudopodium	20
GO:0031258	lamellipodium membrane	20
GO:0035145	exon-exon junction complex	20
GO:0042599	lamellar body	20
GO:0043190	ATP-binding cassette (ABC) transporter complex	20
GO:0043218	compact myelin	20
GO:0000176	nuclear exosome (RNase complex)	19
GO:0000782	telomere cap complex	19
GO:0000783	nuclear telomere cap complex	19
GO:0005652	nuclear lamina	19
GO:0005766	primary lysosome	19
GO:0030056	hemidesmosome	19
GO:0030992	intraflagellar transport particle B	19
GO:0031304	intrinsic to mitochondrial inner membrane	19
GO:0031305	integral to mitochondrial inner membrane	19
GO:0031588	AMP-activated protein kinase complex	19
GO:0032059	bleb	19
GO:0032300	mismatch repair complex	19
GO:0042582	azurophil granule	19
GO:0045259	proton-transporting ATP synthase complex	19
GO:0000177	cytoplasmic exosome (RNase complex)	18
GO:0005655	nucleolar ribonuclease P complex	18
GO:0008250	oligosaccharyltransferase complex	18
GO:0016272	prefoldin complex	18
GO:0016471	vacuolar proton-transporting V-type ATPase complex	18
GO:0030677	ribonuclease P complex	18
GO:0030681	multimeric ribonuclease P complex	18
GO:0032584	growth cone membrane	18
GO:0033596	TSC1-TSC2 complex	18
GO:0035098	ESC/E(Z) complex	18
GO:0043259	laminin-10 complex	18
GO:0070382	exocytic vesicle	18
GO:0070852	cell body fiber	18
GO:0000137	Golgi cis cisterna	17
GO:0000145	exocyst	17
GO:0000805	X chromosome	17
GO:0005749	mitochondrial respiratory chain complex II	17
GO:0005883	neurofilament	17
GO:0016281	eukaryotic translation initiation factor 4F complex	17
GO:0019908	nuclear cyclin-dependent protein kinase holoenzyme complex	17
GO:0030867	rough endoplasmic reticulum membrane	17
GO:0032299	ribonuclease H2 complex	17
GO:0032809	neuronal cell body membrane	17
GO:0042613	MHC class II protein complex	17
GO:0044298	cell body membrane	17
GO:0045257	succinate dehydrogenase complex (ubiquinone)	17
GO:0045273	respiratory chain complex II	17
GO:0045281	succinate dehydrogenase complex	17
GO:0045283	fumarate reductase complex	17
GO:0070419	nonhomologous end joining complex	17
GO:0000127	transcription factor TFIIIC complex	16
GO:0000421	autophagic vacuole membrane	16
GO:0001739	sex chromatin	16
GO:0001741	XY body	16
GO:0001931	uropod	16
GO:0005753	mitochondrial proton-transporting ATP synthase complex	16
GO:0005868	cytoplasmic dynein complex	16
GO:0009331	glycerol-3-phosphate dehydrogenase complex	16
GO:0016602	CCAAT-binding factor complex	16
GO:0030904	retromer complex	16
GO:0031254	trailing edge	16
GO:0034451	centriolar satellite	16
GO:0034992	microtubule organizing center attachment site	16
GO:0034993	SUN-KASH complex	16
GO:0070531	BRCA1-A complex	16
GO:0070695	FHF complex	16
GO:0001891	phagocytic cup	15
GO:0005665	"DNA-directed RNA polymerase II, core complex"	15
GO:0005666	DNA-directed RNA polymerase III complex	15
GO:0005952	cAMP-dependent protein kinase complex	15
GO:0010369	chromocenter	15
GO:0016589	NURF complex	15
GO:0030057	desmosome	15
GO:0031010	ISWI complex	15
GO:0031463	Cul3-RING ubiquitin ligase complex	15
GO:0032040	small-subunit processome	15
GO:0033010	paranodal junction	15
GO:0034747	Axin-APC-beta-catenin-GSK3B complex	15
GO:0035327	transcriptionally active chromatin	15
GO:0044423	virion part	15
GO:0044442	microtubule-based flagellum part	15
GO:0044460	flagellum part	15
GO:0060077	inhibitory synapse	15
GO:0000347	THO complex	14
GO:0000445	THO complex part of transcription export complex	14
GO:0005677	chromatin silencing complex	14
GO:0005683	U7 snRNP	14
GO:0005852	eukaryotic translation initiation factor 3 complex	14
GO:0016593	Cdc73/Paf1 complex	14
GO:0019907	cyclin-dependent protein kinase activating kinase holoenzyme complex	14
GO:0030314	junctional membrane complex	14
GO:0030686	90S preribosome	14
GO:0030877	beta-catenin destruction complex	14
GO:0030934	anchoring collagen	14
GO:0031233	intrinsic to external side of plasma membrane	14
GO:0031904	endosome lumen	14
GO:0032777	Piccolo NuA4 histone acetyltransferase complex	14
GO:0032983	kainate selective glutamate receptor complex	14
GO:0035371	microtubule plus end	14
GO:0043203	axon hillock	14
GO:0043240	Fanconi anaemia nuclear complex	14
GO:0000109	nucleotide-excision repair complex	13
GO:0001939	female pronucleus	13
GO:0005638	lamin filament	13
GO:0005641	nuclear envelope lumen	13
GO:0005678	chromatin assembly complex	13
GO:0005697	telomerase holoenzyme complex	13
GO:0005862	muscle thin filament tropomyosin	13
GO:0005958	DNA-dependent protein kinase-DNA ligase 4 complex	13
GO:0030061	mitochondrial crista	13
GO:0030121	AP-1 adaptor complex	13
GO:0032588	trans-Golgi network membrane	13
GO:0033180	"proton-transporting V-type ATPase, V1 domain"	13
GO:0035068	micro-ribonucleoprotein complex	13
GO:0042588	zymogen granule	13
GO:0042627	chylomicron	13
GO:0045239	tricarboxylic acid cycle enzyme complex	13
GO:0046581	intercellular canaliculus	13
GO:0051233	spindle midzone	13
GO:0070062	extracellular vesicular exosome	13
GO:0070938	contractile ring	13
GO:0000124	SAGA complex	12
GO:0000780	"condensed nuclear chromosome, centromeric region"	12
GO:0002080	acrosomal membrane	12
GO:0005838	proteasome regulatory particle	12
GO:0014731	spectrin-associated cytoskeleton	12
GO:0030062	mitochondrial tricarboxylic acid cycle enzyme complex	12
GO:0031094	platelet dense tubular network	12
GO:0031315	extrinsic to mitochondrial outer membrane	12
GO:0032433	filopodium tip	12
GO:0033256	I-kappaB/NF-kappaB complex	12
GO:0035086	flagellar axoneme	12
GO:0042406	extrinsic to endoplasmic reticulum membrane	12
GO:0045025	mitochondrial degradosome	12
GO:0045323	interleukin-1 receptor complex	12
GO:0071203	WASH complex	12
GO:0071204	histone pre-mRNA 3'end processing complex	12
GO:0071556	integral to lumenal side of endoplasmic reticulum membrane	12
GO:0000138	Golgi trans cisterna	11
GO:0000441	SSL2-core TFIIH complex	11
GO:0000796	condensin complex	11
GO:0005639	integral to nuclear inner membrane	11
GO:0005744	mitochondrial inner membrane presequence translocase complex	11
GO:0005826	actomyosin contractile ring	11
GO:0016011	dystroglycan complex	11
GO:0030289	protein phosphatase 4 complex	11
GO:0031092	platelet alpha granule membrane	11
GO:0031095	platelet dense tubular network membrane	11
GO:0031229	intrinsic to nuclear inner membrane	11
GO:0031464	Cul4A-RING ubiquitin ligase complex	11
GO:0032389	MutLalpha complex	11
GO:0042719	mitochondrial intermembrane space protein transporter complex	11
GO:0044453	nuclear membrane part	11
GO:0045263	"proton-transporting ATP synthase complex, coupling factor F(o)"	11
GO:0045298	tubulin complex	11
GO:0070552	BRISC complex	11
GO:0070652	HAUS complex	11
GO:0070761	pre-snoRNP complex	11
GO:0000300	peripheral to membrane of membrane fraction	10
GO:0001740	Barr body	10
GO:0005607	laminin-2 complex	10
GO:0005861	troponin complex	10
GO:0005885	Arp2/3 protein complex	10
GO:0005890	sodium:potassium-exchanging ATPase complex	10
GO:0005922	connexon complex	10
GO:0008278	cohesin complex	10
GO:0008290	F-actin capping protein complex	10
GO:0014701	junctional sarcoplasmic reticulum membrane	10
GO:0016012	sarcoglycan complex	10
GO:0016342	catenin complex	10
GO:0019008	molybdopterin synthase complex	10
GO:0030485	smooth muscle contractile fiber	10
GO:0030688	"preribosome, small subunit precursor"	10
GO:0030935	sheet-forming collagen	10
GO:0031264	death-inducing signaling complex	10
GO:0031932	TORC2 complex	10
GO:0032045	guanyl-nucleotide exchange factor complex	10
GO:0032585	multivesicular body membrane	10
GO:0033644	host cell membrane	10
GO:0033655	host cell cytoplasm part	10
GO:0034366	spherical high-density lipoprotein particle	10
GO:0042622	photoreceptor outer segment membrane	10
GO:0042788	polysomal ribosome	10
GO:0043083	synaptic cleft	10
GO:0043257	laminin-8 complex	10
GO:0044218	other organism cell membrane	10
GO:0044279	other organism membrane	10
GO:0046540	U4/U6 x U5 tri-snRNP complex	10
GO:0070876	SOSS complex	10
GO:0070969	ULK1-ATG13-FIP200 complex	10
GO:0071664	catenin-TCF7L2 complex	10
GO:0000153	cytoplasmic ubiquitin ligase complex	9
GO:0005587	collagen type IV	9
GO:0005593	FACIT collagen	9
GO:0005662	DNA replication factor A complex	9
GO:0005672	transcription factor TFIIA complex	9
GO:0005731	nucleolus organizer region	9
GO:0005751	mitochondrial respiratory chain complex IV	9
GO:0005828	kinetochore microtubule	9
GO:0005832	chaperonin-containing T-complex	9
GO:0005853	eukaryotic translation elongation factor 1 complex	9
GO:0019028	viral capsid	9
GO:0030870	Mre11 complex	9
GO:0030874	nucleolar chromatin	9
GO:0031362	anchored to external side of plasma membrane	9
GO:0031618	nuclear centromeric heterochromatin	9
GO:0032593	insulin-responsive compartment	9
GO:0032806	carboxy-terminal domain protein kinase complex	9
GO:0033162	melanosome membrane	9
GO:0034742	APC-Axin-1-beta-catenin complex	9
GO:0042382	paraspeckles	9
GO:0042587	glycogen granule	9
GO:0042827	platelet dense granule	9
GO:0045009	chitosome	9
GO:0045277	respiratory chain complex IV	9
GO:0048787	presynaptic active zone membrane	9
GO:0070369	beta-catenin-TCF7L2 complex	9
GO:0000276	"mitochondrial proton-transporting ATP synthase complex, coupling factor F(o)"	8
GO:0005610	laminin-5 complex	8
GO:0005658	alpha DNA polymerase:primase complex	8
GO:0005736	DNA-directed RNA polymerase I complex	8
GO:0005827	polar microtubule	8
GO:0008537	proteasome activator complex	8
GO:0019718	rough microsome	8
GO:0020002	host cell plasma membrane	8
GO:0030956	glutamyl-tRNA(Gln) amidotransferase complex	8
GO:0031045	dense core granule	8
GO:0031074	nucleocytoplasmic shuttling complex	8
GO:0031616	spindle pole centrosome	8
GO:0032449	CBM complex	8
GO:0032591	dendritic spine membrane	8
GO:0042589	zymogen granule membrane	8
GO:0043260	laminin-11 complex	8
GO:0045098	type III intermediate filament	8
GO:0045254	pyruvate dehydrogenase complex	8
GO:0070937	CRD-mediated mRNA stability complex	8
GO:0000125	PCAF complex	7
GO:0000806	Y chromosome	7
GO:0000931	gamma-tubulin large complex	7
GO:0001652	granular component	7
GO:0005577	fibrinogen complex	7
GO:0005682	U5 snRNP	7
GO:0005686	U2 snRNP	7
GO:0005742	mitochondrial outer membrane translocase complex	7
GO:0005760	gamma DNA polymerase complex	7
GO:0005869	dynactin complex	7
GO:0005899	insulin receptor complex	7
GO:0005956	protein kinase CK2 complex	7
GO:0008274	gamma-tubulin ring complex	7
GO:0008623	chromatin accessibility complex	7
GO:0009346	citrate lyase complex	7
GO:0016014	dystrobrevin complex	7
GO:0017101	aminoacyl-tRNA synthetase multienzyme complex	7
GO:0019773	"proteasome core complex, alpha-subunit complex"	7
GO:0030868	smooth endoplasmic reticulum membrane	7
GO:0031082	BLOC complex	7
GO:0031083	BLOC-1 complex	7
GO:0031931	TORC1 complex	7
GO:0032009	early phagosome	7
GO:0032437	cuticular plate	7
GO:0032797	SMN complex	7
GO:0034663	endoplasmic reticulum chaperone complex	7
GO:0042405	nuclear inclusion body	7
GO:0042765	GPI-anchor transamidase complex	7
GO:0043194	initial segment	7
GO:0043205	fibril	7
GO:0045180	basal cortex	7
GO:0045252	oxoglutarate dehydrogenase complex	7
GO:0045261	"proton-transporting ATP synthase complex, catalytic core F(1)"	7
GO:0060198	clathrin sculpted vesicle	7
GO:0070032	synaptobrevin 2-SNAP-25-syntaxin-1a-complexin I complex	7
GO:0070044	synaptobrevin 2-SNAP-25-syntaxin-1a complex	7
GO:0000126	transcription factor TFIIIB complex	6
GO:0000164	protein phosphatase type 1 complex	6
GO:0000439	core TFIIH complex	6
GO:0000506	glycosylphosphatidylinositol-N-acetylglucosaminyltransferase (GPI-GnT) complex	6
GO:0000788	nuclear nucleosome	6
GO:0000800	lateral element	6
GO:0001533	cornified envelope	6
GO:0001940	male pronucleus	6
GO:0002095	caveolar macromolecular signaling complex	6
GO:0002139	stereocilia coupling link	6
GO:0002141	stereocilia ankle link	6
GO:0002142	stereocilia ankle link complex	6
GO:0005588	collagen type V	6
GO:0005592	collagen type XI	6
GO:0005750	mitochondrial respiratory chain complex III	6
GO:0005786	"signal recognition particle, endoplasmic reticulum targeting"	6
GO:0005797	Golgi medial cisterna	6
GO:0005833	hemoglobin complex	6
GO:0005945	6-phosphofructokinase complex	6
GO:0005947	mitochondrial alpha-ketoglutarate dehydrogenase complex	6
GO:0005955	calcineurin complex	6
GO:0005964	phosphorylase kinase complex	6
GO:0008282	ATP-sensitive potassium channel complex	6
GO:0009352	dihydrolipoyl dehydrogenase complex	6
GO:0016600	flotillin complex	6
GO:0017059	serine C-palmitoyltransferase complex	6
GO:0030008	TRAPP complex	6
GO:0031211	palmitoyltransferase complex	6
GO:0031428	box C/D snoRNP complex	6
GO:0031933	telomeric heterochromatin	6
GO:0033647	host intracellular organelle	6
GO:0033648	host intracellular membrane-bounded organelle	6
GO:0042025	host cell nucleus	6
GO:0042101	T cell receptor complex	6
GO:0043020	NADPH oxidase complex	6
GO:0043186	P granule	6
GO:0043625	delta DNA polymerase complex	6
GO:0045275	respiratory chain complex III	6
GO:0045495	pole plasm	6
GO:0046696	lipopolysaccharide receptor complex	6
GO:0048500	signal recognition particle	6
GO:0060187	cell pole	6
GO:0060293	germ plasm	6
GO:0071437	invadopodium	6
GO:0071439	clathrin complex	6
