# Supplementary material for: The Social Brain: Transcriptome Assembly and Characterization of the Hippocampus from a Social Subterranean Rodent, the Colonial Tuco-Tuco (Ctenomys sociabilis)
Source: PLoS One. 2012 Sep 25;7(9):e45524. doi: 10.1371/journal.pone.0045524 (PMC3458066; doi:10.1371/journal.pone.0045524)
Supplement: Table S3 — A list of all GO terms grouped by molecular function. Column 1 is the GO ID, followed by the GO term description, followed by the number of sequences assigned to this term in column 3. (TXT) [file pone.0045524.s003.txt]

GO-term	description	#Seqs
GO:0003674	molecular_function	24094
GO:0005488	binding	20909
GO:0005515	protein binding	13676
GO:0003824	catalytic activity	9892
GO:0043167	ion binding	6749
GO:0043169	cation binding	6730
GO:0046872	metal ion binding	6647
GO:0003676	nucleic acid binding	5735
GO:0000166	nucleotide binding	4741
GO:0016787	hydrolase activity	4124
GO:0016740	transferase activity	3797
GO:0017076	purine nucleotide binding	3708
GO:0032553	ribonucleotide binding	3686
GO:0032555	purine ribonucleotide binding	3686
GO:0046914	transition metal ion binding	3564
GO:0003677	DNA binding	3367
GO:0008270	zinc ion binding	3153
GO:0030554	adenyl nucleotide binding	3088
GO:0032559	adenyl ribonucleotide binding	3070
GO:0005524	ATP binding	3022
GO:0016772	"transferase activity, transferring phosphorus-containing groups"	2288
GO:0019899	enzyme binding	2139
GO:0005215	transporter activity	2018
GO:0016301	kinase activity	1953
GO:0003723	RNA binding	1932
GO:0004872	receptor activity	1895
GO:0030234	enzyme regulator activity	1827
GO:0022892	substrate-specific transporter activity	1723
GO:0004871	signal transducer activity	1716
GO:0060089	molecular transducer activity	1716
GO:0005102	receptor binding	1702
GO:0016773	"phosphotransferase activity, alcohol group as acceptor"	1657
GO:0016817	"hydrolase activity, acting on acid anhydrides"	1615
GO:0016818	"hydrolase activity, acting on acid anhydrides, in phosphorus-containing anhydrides"	1614
GO:0016462	pyrophosphatase activity	1604
GO:0022857	transmembrane transporter activity	1600
GO:0017111	nucleoside-triphosphatase activity	1554
GO:0042802	identical protein binding	1537
GO:0046983	protein dimerization activity	1503
GO:0022891	substrate-specific transmembrane transporter activity	1457
GO:0006630	lipid binding	1436
GO:0004672	protein kinase activity	1401
GO:0016788	"hydrolase activity, acting on ester bonds"	1379
GO:0008092	cytoskeletal protein binding	1282
GO:0019904	protein domain specific binding	1254
GO:0015075	ion transmembrane transporter activity	1211
GO:0060589	nucleoside-triphosphatase regulator activity	1179
GO:0030695	GTPase regulator activity	1158
GO:0016491	oxidoreductase activity	1131
GO:0005509	calcium ion binding	1037
GO:0042803	protein homodimerization activity	1034
GO:0004674	protein serine/threonine kinase activity	1015
GO:0005543	phospholipid binding	1004
GO:0005198	structural molecule activity	978
GO:0008324	cation transmembrane transporter activity	948
GO:0016874	ligase activity	894
GO:0019900	kinase binding	889
GO:0008047	enzyme activator activity	872
GO:0016887	ATPase activity	828
GO:0019901	protein kinase binding	791
GO:0008233	peptidase activity	785
GO:0003712	transcription cofactor activity	780
GO:0070011	"peptidase activity, acting on L-amino acid peptides"	734
GO:0003779	actin binding	723
GO:0032403	protein complex binding	705
GO:0043565	sequence-specific DNA binding	696
GO:0005083	small GTPase regulator activity	695
GO:0019001	guanyl nucleotide binding	687
GO:0032561	guanyl ribonucleotide binding	687
GO:0042578	phosphoric ester hydrolase activity	687
GO:0008134	transcription factor binding	686
GO:0015267	channel activity	685
GO:0022803	passive transmembrane transporter activity	685
GO:0022804	active transmembrane transporter activity	674
GO:0005525	GTP binding	671
GO:0022838	substrate-specific channel activity	657
GO:0005216	ion channel activity	654
GO:0042623	"ATPase activity, coupled"	649
GO:0005096	GTPase activator activity	615
GO:0016879	"ligase activity, forming carbon-nitrogen bonds"	597
GO:0046982	protein heterodimerization activity	575
GO:0022890	inorganic cation transmembrane transporter activity	558
GO:0022836	gated channel activity	552
GO:0016881	acid-amino acid ligase activity	551
GO:0003682	chromatin binding	545
GO:0030246	carbohydrate binding	530
GO:0019787	small conjugating protein ligase activity	501
GO:0005261	cation channel activity	500
GO:0016791	phosphatase activity	500
GO:0048037	cofactor binding	485
GO:0004175	endopeptidase activity	483
GO:0004842	ubiquitin-protein ligase activity	481
GO:0005085	guanyl-nucleotide exchange factor activity	477
GO:0003713	transcription coactivator activity	476
GO:0015077	monovalent inorganic cation transmembrane transporter activity	456
GO:0016741	"transferase activity, transferring one-carbon groups"	454
GO:0008168	methyltransferase activity	452
GO:0016757	"transferase activity, transferring glycosyl groups"	449
GO:0046873	metal ion transmembrane transporter activity	434
GO:0003924	GTPase activity	417
GO:0004518	nuclease activity	414
GO:0051020	GTPase binding	414
GO:0000287	magnesium ion binding	400
GO:0008022	protein C-terminus binding	397
GO:0043566	structure-specific DNA binding	390
GO:0004930	G-protein coupled receptor activity	379
GO:0016746	"transferase activity, transferring acyl groups"	378
GO:0050662	coenzyme binding	372
GO:0004857	enzyme inhibitor activity	368
GO:0005516	calmodulin binding	363
GO:0005244	voltage-gated ion channel activity	360
GO:0022832	voltage-gated channel activity	360
GO:0004386	helicase activity	358
GO:0004713	protein tyrosine kinase activity	342
GO:0031406	carboxylic acid binding	337
GO:0031267	small GTPase binding	335
GO:0017124	SH3 domain binding	329
GO:0016747	"transferase activity, transferring acyl groups other than amino-acyl groups"	328
GO:0004721	phosphoprotein phosphatase activity	327
GO:0015631	tubulin binding	321
GO:0015291	secondary active transmembrane transporter activity	317
GO:0022843	voltage-gated cation channel activity	312
GO:0005545	phosphatidylinositol binding	306
GO:0016758	"transferase activity, transferring hexosyl groups"	304
GO:0017016	Ras GTPase binding	304
GO:0003714	transcription corepressor activity	291
GO:0016779	nucleotidyltransferase activity	288
GO:0051427	hormone receptor binding	287
GO:0016853	isomerase activity	281
GO:0005506	iron ion binding	278
GO:0005088	Ras guanyl-nucleotide exchange factor activity	268
GO:0008757	S-adenosylmethionine-dependent methyltransferase activity	268
GO:0008135	"translation factor activity, nucleic acid binding"	265
GO:0004519	endonuclease activity	264
GO:0003735	structural constituent of ribosome	262
GO:0005099	Ras GTPase activator activity	261
GO:0016829	lyase activity	254
GO:0030165	PDZ domain binding	252
GO:0003690	double-stranded DNA binding	251
GO:0005529	sugar binding	246
GO:0008509	anion transmembrane transporter activity	246
GO:0005126	cytokine receptor binding	245
GO:0019207	kinase regulator activity	245
GO:0003774	motor activity	244
GO:0019902	phosphatase binding	243
GO:0030674	"protein binding, bridging"	243
GO:0008237	metallopeptidase activity	241
GO:0015399	primary active transmembrane transporter activity	239
GO:0015405	P-P-bond-hydrolysis-driven transmembrane transporter activity	239
GO:0003729	mRNA binding	236
GO:0016705	"oxidoreductase activity, acting on paired donors, with incorporation or reduction of molecular oxygen"	236
GO:0035257	nuclear hormone receptor binding	236
GO:0042277	peptide binding	236
GO:0001871	pattern binding	234
GO:0008026	ATP-dependent helicase activity	234
GO:0030247	polysaccharide binding	234
GO:0070035	purine NTP-dependent helicase activity	234
GO:0005342	organic acid transmembrane transporter activity	233
GO:0046943	carboxylic acid transmembrane transporter activity	233
GO:0008017	microtubule binding	232
GO:0008234	cysteine-type peptidase activity	232
GO:0043492	"ATPase activity, coupled to movement of substances"	227
GO:0016820	"hydrolase activity, acting on acid anhydrides, catalyzing transmembrane movement of substances"	225
GO:0042626	"ATPase activity, coupled to transmembrane movement of substances"	225
GO:0051015	actin filament binding	225
GO:0015276	ligand-gated ion channel activity	222
GO:0022834	ligand-gated channel activity	222
GO:0051082	unfolded protein binding	222
GO:0005539	glycosaminoglycan binding	221
GO:0016407	acetyltransferase activity	220
GO:0015293	symporter activity	214
GO:0005275	amine transmembrane transporter activity	213
GO:0015079	potassium ion transmembrane transporter activity	213
GO:0042393	histone binding	209
GO:0019842	vitamin binding	208
GO:0016410	N-acyltransferase activity	207
GO:0005089	Rho guanyl-nucleotide exchange factor activity	205
GO:0047485	protein N-terminus binding	205
GO:0019838	growth factor binding	201
GO:0019887	protein kinase regulator activity	201
GO:0005057	receptor signaling protein activity	200
GO:0043176	amine binding	198
GO:0008194	UDP-glycosyltransferase activity	196
GO:0008080	N-acetyltransferase activity	195
GO:0015171	amino acid transmembrane transporter activity	195
GO:0031625	ubiquitin protein ligase binding	193
GO:0004725	protein tyrosine phosphatase activity	192
GO:0005262	calcium channel activity	192
GO:0008094	DNA-dependent ATPase activity	186
GO:0009055	electron carrier activity	186
GO:0019199	transmembrane receptor protein kinase activity	185
GO:0031072	heat shock protein binding	185
GO:0005267	potassium channel activity	184
GO:0008565	protein transporter activity	183
GO:0016810	"hydrolase activity, acting on carbon-nitrogen (but not peptide) bonds"	182
GO:0016614	"oxidoreductase activity, acting on CH-OH group of donors"	179
GO:0005200	structural constituent of cytoskeleton	177
GO:0017171	serine hydrolase activity	177
GO:0008081	phosphoric diester hydrolase activity	175
GO:0008170	N-methyltransferase activity	174
GO:0008236	serine-type peptidase activity	174
GO:0016247	channel regulator activity	174
GO:0005178	integrin binding	173
GO:0004540	ribonuclease activity	172
GO:0008144	drug binding	170
GO:0016790	thiolester hydrolase activity	169
GO:0016616	"oxidoreductase activity, acting on the CH-OH group of donors, NAD or NADP as acceptor"	168
GO:0016798	"hydrolase activity, acting on glycosyl bonds"	168
GO:0008201	heparin binding	167
GO:0051213	dioxygenase activity	166
GO:0008276	protein methyltransferase activity	162
GO:0004714	transmembrane receptor protein tyrosine kinase activity	160
GO:0008013	beta-catenin binding	159
GO:0016701	"oxidoreductase activity, acting on single donors with incorporation of molecular oxygen"	159
GO:0016702	"oxidoreductase activity, acting on single donors with incorporation of molecular oxygen, incorporation of two atoms of oxygen"	159
GO:0016298	lipase activity	155
GO:0015294	solute:cation symporter activity	154
GO:0005496	steroid binding	152
GO:0008083	growth factor activity	152
GO:0019903	protein phosphatase binding	152
GO:0003743	translation initiation factor activity	149
GO:0042826	histone deacetylase binding	148
GO:0004222	metalloendopeptidase activity	147
GO:0005249	voltage-gated potassium channel activity	146
GO:0070851	growth factor receptor binding	146
GO:0004252	serine-type endopeptidase activity	144
GO:0015081	sodium ion transmembrane transporter activity	144
GO:0016627	"oxidoreductase activity, acting on the CH-CH group of donors"	144
GO:0033293	monocarboxylic acid binding	144
GO:0042625	"ATPase activity, coupled to transmembrane movement of ions"	144
GO:0005230	extracellular ligand-gated ion channel activity	142
GO:0050839	cell adhesion molecule binding	141
GO:0046906	tetrapyrrole binding	140
GO:0003777	microtubule motor activity	139
GO:0015078	hydrogen ion transmembrane transporter activity	139
GO:0017048	Rho GTPase binding	138
GO:0042054	histone methyltransferase activity	137
GO:0004553	"hydrolase activity, hydrolyzing O-glycosyl compounds"	136
GO:0004620	phospholipase activity	136
GO:0006330	single-stranded DNA binding	135
GO:0035258	steroid hormone receptor binding	135
GO:0004221	ubiquitin thiolesterase activity	132
GO:0004527	exonuclease activity	132
GO:0008238	exopeptidase activity	132
GO:0020037	heme binding	132
GO:0032182	small conjugating protein binding	132
GO:0001948	glycoprotein binding	130
GO:0003684	damaged DNA binding	128
GO:0016597	amino acid binding	128
GO:0004402	histone acetyltransferase activity	127
GO:0016875	"ligase activity, forming carbon-oxygen bonds"	127
GO:0016876	"ligase activity, forming aminoacyl-tRNA and related compounds"	127
GO:0004521	endoribonuclease activity	124
GO:0015175	neutral amino acid transmembrane transporter activity	124
GO:0015662	"ATPase activity, coupled to transmembrane movement of ions, phosphorylative mechanism"	123
GO:0004812	aminoacyl-tRNA ligase activity	122
GO:0016278	lysine N-methyltransferase activity	122
GO:0016279	protein-lysine N-methyltransferase activity	122
GO:0018024	histone-lysine N-methyltransferase activity	120
GO:0005504	fatty acid binding	118
GO:0032947	protein complex scaffold	117
GO:0030414	peptidase inhibitor activity	116
GO:0043130	ubiquitin binding	116
GO:0000149	SNARE binding	115
GO:0004866	endopeptidase inhibitor activity	114
GO:0046332	SMAD binding	114
GO:0004197	cysteine-type endopeptidase activity	112
GO:0005319	lipid transporter activity	111
GO:0015179	L-amino acid transmembrane transporter activity	111
GO:0016893	"endonuclease activity, active with either ribo- or deoxyribonucleic acids and producing 5'-phosphomonoesters"	110
GO:0005097	Rab GTPase activator activity	109
GO:0017137	Rab GTPase binding	109
GO:0004702	receptor signaling protein serine/threonine kinase activity	107
GO:0005253	anion channel activity	107
GO:0015297	antiporter activity	107
GO:0016811	"hydrolase activity, acting on carbon-nitrogen (but not peptide) bonds, in linear amides"	105
GO:0019208	phosphatase regulator activity	105
GO:0005125	cytokine activity	104
GO:0005245	voltage-gated calcium channel activity	103
GO:0016651	"oxidoreductase activity, acting on NADH or NADPH"	102
GO:0016706	"oxidoreductase activity, acting on paired donors, with incorporation or reduction of molecular oxygen, 2-oxoglutarate as one donor, and incorporation of one atom each of oxygen into both donors"	100
GO:0030374	ligand-dependent nuclear receptor transcription coactivator activity	100
GO:0005100	Rho GTPase activator activity	99
GO:0005254	chloride channel activity	99
GO:0005231	excitatory extracellular ligand-gated ion channel activity	98
GO:0003678	DNA helicase activity	97
GO:0019209	kinase activator activity	97
GO:0051087	chaperone binding	97
GO:0070403	NAD binding	97
GO:0004715	non-membrane spanning protein tyrosine kinase activity	96
GO:0016776	"phosphotransferase activity, phosphate group as acceptor"	95
GO:0035254	glutamate receptor binding	94
GO:0070401	NADP binding	94
GO:0004712	protein serine/threonine/tyrosine kinase activity	93
GO:0005201	extracellular matrix structural constituent	93
GO:0019905	syntaxin binding	93
GO:0002039	p53 binding	92
GO:0003727	single-stranded RNA binding	92
GO:0016891	"endoribonuclease activity, producing 5'-phosphomonoesters"	92
GO:0019783	small conjugating protein-specific protease activity	92
GO:0034061	DNA polymerase activity	92
GO:0051219	phosphoprotein binding	92
GO:0051536	iron-sulfur cluster binding	92
GO:0051540	metal cluster binding	92
GO:0000049	tRNA binding	90
GO:0004497	monooxygenase activity	90
GO:0004536	deoxyribonuclease activity	90
GO:0032934	sterol binding	90
GO:0015300	solute:solute antiporter activity	87
GO:0015103	inorganic anion transmembrane transporter activity	85
GO:0030594	neurotransmitter receptor activity	85
GO:0046966	thyroid hormone receptor binding	85
GO:0003725	double-stranded RNA binding	84
GO:0004693	cyclin-dependent protein kinase activity	84
GO:0032813	tumor necrosis factor receptor superfamily binding	84
GO:0001653	peptide receptor activity	83
GO:0004843	ubiquitin-specific protease activity	83
GO:0005080	protein kinase C binding	83
GO:0019213	deacetylase activity	83
GO:0030295	protein kinase activator activity	83
GO:0048029	monosaccharide binding	83
GO:0019888	protein phosphatase regulator activity	82
GO:0042562	hormone binding	82
GO:0003707	steroid hormone receptor activity	81
GO:0008173	RNA methyltransferase activity	81
GO:0008307	structural constituent of muscle	81
GO:0015370	solute:sodium symporter activity	81
GO:0016859	cis-trans isomerase activity	81
GO:0016866	intramolecular transferase activity	81
GO:0019210	kinase inhibitor activity	81
GO:0003746	translation elongation factor activity	80
GO:0005158	insulin receptor binding	79
GO:0016835	carbon-oxygen lyase activity	79
GO:0004722	protein serine/threonine phosphatase activity	78
GO:0005070	SH3/SH2 adaptor activity	78
GO:0050681	androgen receptor binding	78
GO:0003755	peptidyl-prolyl cis-trans isomerase activity	77
GO:0004860	protein kinase inhibitor activity	76
GO:0008066	glutamate receptor activity	76
GO:0043531	ADP binding	76
GO:0005179	hormone activity	74
GO:0005272	sodium channel activity	74
GO:0005095	GTPase inhibitor activity	73
GO:0019201	nucleotide kinase activity	73
GO:0030145	manganese ion binding	73
GO:0005246	calcium channel regulator activity	72
GO:0016782	"transferase activity, transferring sulfur-containing groups"	72
GO:0016830	carbon-carbon lyase activity	72
GO:0019955	cytokine binding	72
GO:0048306	calcium-dependent protein binding	72
GO:0004629	phospholipase C activity	71
GO:0004896	cytokine receptor activity	71
GO:0035064	methylated histone residue binding	71
GO:0016208	AMP binding	70
GO:0030170	pyridoxal phosphate binding	70
GO:0070279	vitamin B6 binding	70
GO:0005507	copper ion binding	69
GO:0008408	3'-5' exonuclease activity	69
GO:0015459	potassium channel regulator activity	69
GO:0043621	protein self-association	69
GO:0003887	DNA-directed DNA polymerase activity	68
GO:0004520	endodeoxyribonuclease activity	68
GO:0016763	"transferase activity, transferring pentosyl groups"	68
GO:0019829	cation-transporting ATPase activity	68
GO:0003730	mRNA 3'-UTR binding	67
GO:0008138	protein tyrosine/serine/threonine phosphatase activity	67
GO:0045296	cadherin binding	67
GO:0004003	ATP-dependent DNA helicase activity	66
GO:0005001	transmembrane receptor protein tyrosine phosphatase activity	66
GO:0008093	cytoskeletal adaptor activity	66
GO:0019198	transmembrane receptor protein phosphatase activity	66
GO:0042800	histone methyltransferase activity (H3-K4 specific)	66
GO:0002020	protease binding	65
GO:0008375	acetylglucosaminyltransferase activity	65
GO:0015296	anion:cation symporter activity	65
GO:0015485	cholesterol binding	65
GO:0016765	"transferase activity, transferring alkyl or aryl (other than methyl) groups"	65
GO:0030331	estrogen receptor binding	64
GO:0030971	receptor tyrosine kinase binding	64
GO:0000146	microfilament motor activity	63
GO:0019843	rRNA binding	63
GO:0008376	acetylgalactosaminyltransferase activity	61
GO:0050840	extracellular matrix binding	61
GO:0008374	O-acyltransferase activity	60
GO:0016903	"oxidoreductase activity, acting on the aldehyde or oxo group of donors"	59
GO:0005044	scavenger receptor activity	58
GO:0015085	calcium ion transmembrane transporter activity	58
GO:0031593	polyubiquitin binding	58
GO:0046875	ephrin receptor binding	58
GO:0051539	"4 iron, 4 sulfur cluster binding"	58
GO:0004970	ionotropic glutamate receptor activity	57
GO:0016780	"phosphotransferase activity, for other substituted phosphate groups"	57
GO:0016836	hydro-lyase activity	57
GO:0035255	ionotropic glutamate receptor binding	57
GO:0005518	collagen binding	56
GO:0005003	ephrin receptor activity	55
GO:0005086	ARF guanyl-nucleotide exchange factor activity	55
GO:0005234	extracellular-glutamate-gated ion channel activity	55
GO:0016504	peptidase activator activity	55
GO:0031418	L-ascorbic acid binding	55
GO:0042169	SH2 domain binding	55
GO:0043425	bHLH transcription factor binding	55
GO:0003899	DNA-directed RNA polymerase activity	54
GO:0003995	acyl-CoA dehydrogenase activity	54
GO:0008146	sulfotransferase activity	54
GO:0016209	antioxidant activity	54
GO:0017022	myosin binding	54
GO:0032451	demethylase activity	54
GO:0034062	RNA polymerase activity	54
GO:0003823	antigen binding	53
GO:0005123	death receptor binding	53
GO:0005326	neurotransmitter transporter activity	53
GO:0016655	"oxidoreductase activity, acting on NADH or NADPH, quinone or similar compound as acceptor"	53
GO:0019894	kinesin binding	53
GO:0004867	serine-type endopeptidase inhibitor activity	52
GO:0005548	phospholipid transporter activity	52
GO:0015194	L-serine transmembrane transporter activity	52
GO:0016248	channel inhibitor activity	52
GO:0016796	"exonuclease activity, active with either ribo- or deoxyribonucleic acids and producing 5'-phosphomonoesters"	52
GO:0017046	peptide hormone binding	52
GO:0022889	serine transmembrane transporter activity	52
GO:0030545	receptor regulator activity	52
GO:0043022	ribosome binding	52
GO:0005343	organic acid:sodium symporter activity	51
GO:0008200	ion channel inhibitor activity	51
GO:0016860	intramolecular oxidoreductase activity	51
GO:0019003	GDP binding	51
GO:0043178	alcohol binding	51
GO:0051059	NF-kappaB binding	51
GO:0004177	aminopeptidase activity	50
GO:0004709	MAP kinase kinase kinase activity	50
GO:0008060	ARF GTPase activator activity	50
GO:0016645	"oxidoreductase activity, acting on the CH-NH group of donors"	50
GO:0030159	receptor signaling complex scaffold activity	50
GO:0031435	mitogen-activated protein kinase kinase kinase binding	50
GO:0004190	aspartic-type endopeptidase activity	49
GO:0004385	guanylate kinase activity	49
GO:0019212	phosphatase inhibitor activity	49
GO:0031369	translation initiation factor binding	49
GO:0033558	protein deacetylase activity	49
GO:0070001	aspartic-type peptidase activity	49
GO:0001540	beta-amyloid binding	48
GO:0003724	RNA helicase activity	48
GO:0008378	galactosyltransferase activity	48
GO:0016620	"oxidoreductase activity, acting on the aldehyde or oxo group of donors, NAD or NADP as acceptor"	48
GO:0004091	carboxylesterase activity	47
GO:0004407	histone deacetylase activity	47
GO:0008227	G-protein coupled amine receptor activity	47
GO:0017154	semaphorin receptor activity	47
GO:0019200	carbohydrate kinase activity	47
GO:0030898	actin-dependent ATPase activity	47
GO:0042974	retinoic acid receptor binding	47
GO:0045182	translation regulator activity	47
GO:0004549	tRNA-specific ribonuclease activity	46
GO:0005248	voltage-gated sodium channel activity	46
GO:0005328	neurotransmitter:sodium symporter activity	46
GO:0015108	chloride transmembrane transporter activity	46
GO:0004532	exoribonuclease activity	45
GO:0030276	clathrin binding	45
GO:0030551	cyclic nucleotide binding	45
GO:0032452	histone demethylase activity	45
GO:0046915	transition metal ion transmembrane transporter activity	45
GO:0070717	poly-purine tract binding	45
GO:0004112	cyclic-nucleotide phosphodiesterase activity	44
GO:0009975	cyclase activity	44
GO:0016917	GABA receptor activity	44
GO:0017134	fibroblast growth factor binding	44
GO:0031490	chromatin DNA binding	44
GO:0034979	NAD-dependent protein deacetylase activity	44
GO:0070566	adenylyltransferase activity	44
GO:0004114	"3',5'-cyclic-nucleotide phosphodiesterase activity"	43
GO:0004143	diacylglycerol kinase activity	43
GO:0004683	calmodulin-dependent protein kinase activity	43
GO:0008235	metalloexopeptidase activity	43
GO:0015144	carbohydrate transmembrane transporter activity	43
GO:0016229	steroid dehydrogenase activity	43
GO:0051018	protein kinase A binding	43
GO:0000030	mannosyltransferase activity	42
GO:0015298	solute:cation antiporter activity	42
GO:0016849	phosphorus-oxygen lyase activity	42
GO:0016877	"ligase activity, forming carbon-sulfur bonds"	42
GO:0017049	GTP-Rho binding	42
GO:0017091	AU-rich element binding	42
GO:0017136	NAD-dependent histone deacetylase activity	42
GO:0051019	mitogen-activated protein kinase binding	42
GO:0004697	protein kinase C activity	41
GO:0008353	RNA polymerase II carboxy-terminal domain kinase activity	41
GO:0030291	protein serine/threonine kinase inhibitor activity	41
GO:0004890	GABA-A receptor activity	40
GO:0016814	"hydrolase activity, acting on carbon-nitrogen (but not peptide) bonds, in cyclic amidines"	40
GO:0030507	spectrin binding	40
GO:0043498	cell surface binding	40
GO:0051428	peptide hormone receptor binding	40
GO:0004523	ribonuclease H activity	39
GO:0004708	MAP kinase kinase activity	39
GO:0005544	calcium-dependent phospholipid binding	39
GO:0015036	disulfide oxidoreductase activity	39
GO:0016894	"endonuclease activity, active with either ribo- or deoxyribonucleic acids and producing 3'-phosphomonoesters"	39
GO:0016922	ligand-dependent nuclear receptor binding	39
GO:0022839	ion gated channel activity	39
GO:0030528	transcription regulator activity	39
GO:0032129	histone deacetylase activity (H3-K9 specific)	39
GO:0033764	"steroid dehydrogenase activity, acting on the CH-OH group of donors, NAD or NADP as acceptor"	39
GO:0042162	telomeric DNA binding	39
GO:0042165	neurotransmitter binding	39
GO:0043168	anion binding	39
GO:0046965	retinoid X receptor binding	39
GO:0046969	NAD-dependent histone deacetylase activity (H3-K9 specific)	39
GO:0048487	beta-tubulin binding	39
GO:0004180	carboxypeptidase activity	38
GO:0005227	calcium activated cation channel activity	38
GO:0070888	E-box binding	38
GO:0005048	signal sequence binding	37
GO:0005546	"phosphatidylinositol-4,5-bisphosphate binding"	37
GO:0005547	"phosphatidylinositol-3,4,5-trisphosphate binding"	37
GO:0015301	anion:anion antiporter activity	37
GO:0017166	vinculin binding	37
GO:0035250	UDP-galactosyltransferase activity	37
GO:0043236	laminin binding	37
GO:0048365	Rac GTPase binding	37
GO:0003954	NADH dehydrogenase activity	36
GO:0004129	cytochrome-c oxidase activity	36
GO:0004198	calcium-dependent cysteine-type endopeptidase activity	36
GO:0004466	long-chain-acyl-CoA dehydrogenase activity	36
GO:0009982	pseudouridine synthase activity	36
GO:0015002	heme-copper terminal oxidase activity	36
GO:0017112	Rab guanyl-nucleotide exchange factor activity	36
GO:0017147	Wnt-protein binding	36
GO:0030274	LIM domain binding	36
GO:0030546	receptor activator activity	36
GO:0034185	apolipoprotein binding	36
GO:0042809	vitamin D receptor binding	36
GO:0043274	phospholipase binding	36
GO:0051879	Hsp90 protein binding	36
GO:0004869	cysteine-type endopeptidase inhibitor activity	35
GO:0005388	calcium-transporting ATPase activity	35
GO:0005522	profilin binding	35
GO:0008137	NADH dehydrogenase (ubiquinone) activity	35
GO:0008186	RNA-dependent ATPase activity	35
GO:0015377	cation:chloride symporter activity	35
GO:0016628	"oxidoreductase activity, acting on the CH-CH group of donors, NAD or NADP as acceptor"	35
GO:0016831	carboxy-lyase activity	35
GO:0017099	very-long-chain-acyl-CoA dehydrogenase activity	35
GO:0042805	actinin binding	35
GO:0043560	insulin receptor substrate binding	35
GO:0050136	NADH dehydrogenase (quinone) activity	35
GO:0051183	vitamin transporter activity	35
GO:0000217	DNA secondary structure binding	34
GO:0001965	G-protein alpha-subunit binding	34
GO:0004601	peroxidase activity	34
GO:0004813	alanine-tRNA ligase activity	34
GO:0005109	frizzled binding	34
GO:0005416	cation:amino acid symporter activity	34
GO:0005487	nucleocytoplasmic transporter activity	34
GO:0008174	mRNA methyltransferase activity	34
GO:0008188	neuropeptide receptor activity	34
GO:0008603	cAMP-dependent protein kinase regulator activity	34
GO:0015923	mannosidase activity	34
GO:0016684	"oxidoreductase activity, acting on peroxide as acceptor"	34
GO:0030552	cAMP binding	34
GO:0042287	MHC protein binding	34
GO:0043014	alpha-tubulin binding	34
GO:0045309	protein phosphorylated amino acid binding	34
GO:0050699	WW domain binding	34
GO:0004004	ATP-dependent RNA helicase activity	33
GO:0005484	SNAP receptor activity	33
GO:0015035	protein disulfide oxidoreductase activity	33
GO:0015197	peptide transporter activity	33
GO:0015929	hexosaminidase activity	33
GO:0016505	apoptotic protease activator activity	33
GO:0031078	histone deacetylase activity (H3-K14 specific)	33
GO:0032041	NAD-dependent histone deacetylase activity (H3-K14 specific)	33
GO:0046970	NAD-dependent histone deacetylase activity (H4-K16 specific)	33
GO:0051119	sugar transmembrane transporter activity	33
GO:0051184	cofactor transporter activity	33
GO:0051721	protein phosphatase 2A binding	33
GO:0003950	NAD+ ADP-ribosyltransferase activity	32
GO:0005104	fibroblast growth factor receptor binding	32
GO:0005149	interleukin-1 receptor binding	32
GO:0008143	poly(A) RNA binding	32
GO:0016799	"hydrolase activity, hydrolyzing N-glycosyl compounds"	32
GO:0016896	"exoribonuclease activity, producing 5'-phosphomonoesters"	32
GO:0030506	ankyrin binding	32
GO:0070016	armadillo repeat domain binding	32
GO:0004659	prenyltransferase activity	31
GO:0005164	tumor necrosis factor receptor binding	31
GO:0008187	poly-pyrimidine tract binding	31
GO:0015491	cation:cation antiporter activity	31
GO:0016595	glutamate binding	31
GO:0016638	"oxidoreductase activity, acting on the CH-NH2 group of donors"	31
GO:0016769	"transferase activity, transferring nitrogenous groups"	31
GO:0051010	microtubule plus-end binding	31
GO:0051861	glycolipid binding	31
GO:0001614	purinergic nucleotide receptor activity	30
GO:0004115	"3',5'-cyclic-AMP phosphodiesterase activity"	30
GO:0004623	phospholipase A2 activity	30
GO:0004653	polypeptide N-acetylgalactosaminyltransferase activity	30
GO:0005154	epidermal growth factor receptor binding	30
GO:0005283	sodium:amino acid symporter activity	30
GO:0015295	solute:hydrogen symporter activity	30
GO:0016422	mRNA (2'-O-methyladenosine-N6-)-methyltransferase activity	30
GO:0016502	nucleotide receptor activity	30
GO:0016709	"oxidoreductase activity, acting on paired donors, with incorporation or reduction of molecular oxygen, NADH or NADPH as one donor, and incorporation of one atom of oxygen"	30
GO:0019840	isoprenoid binding	30
GO:0030675	Rac GTPase activator activity	30
GO:0030983	mismatched DNA binding	30
GO:0035173	histone kinase activity	30
GO:0042605	peptide antigen binding	30
GO:0043394	proteoglycan binding	30
GO:0046527	glucosyltransferase activity	30
GO:0050733	RS domain binding	30
GO:0000339	RNA cap binding	29
GO:0003688	DNA replication origin binding	29
GO:0005160	transforming growth factor beta receptor binding	29
GO:0005452	inorganic anion exchanger activity	29
GO:0008332	low voltage-gated calcium channel activity	29
GO:0015238	drug transmembrane transporter activity	29
GO:0015269	calcium-activated potassium channel activity	29
GO:0015379	potassium:chloride symporter activity	29
GO:0042288	MHC class I protein binding	29
GO:0042379	chemokine receptor binding	29
GO:0043015	gamma-tubulin binding	29
GO:0070412	R-SMAD binding	29
GO:0000175	3'-5'-exoribonuclease activity	28
GO:0004707	MAP kinase activity	28
GO:0008601	protein phosphatase type 2A regulator activity	28
GO:0016594	glycine binding	28
GO:0016775	"phosphotransferase activity, nitrogenous group as acceptor"	28
GO:0019239	deaminase activity	28
GO:0022829	wide pore channel activity	28
GO:0030275	LRR domain binding	28
GO:0032266	phosphatidylinositol-3-phosphate binding	28
GO:0045295	gamma-catenin binding	28
GO:0004016	adenylate cyclase activity	27
GO:0004298	threonine-type endopeptidase activity	27
GO:0004550	nucleoside diphosphate kinase activity	27
GO:0005242	inward rectifier potassium channel activity	27
GO:0008266	poly(U) RNA binding	27
GO:0008331	high voltage-gated calcium channel activity	27
GO:0008432	JUN kinase binding	27
GO:0016563	transcription activator activity	27
GO:0016564	transcription repressor activity	27
GO:0016646	"oxidoreductase activity, acting on the CH-NH group of donors, NAD or NADP as acceptor"	27
GO:0016892	"endoribonuclease activity, producing 3'-phosphomonoesters"	27
GO:0017069	snRNA binding	27
GO:0017075	syntaxin-1 binding	27
GO:0030371	translation repressor activity	27
GO:0034593	phosphatidylinositol bisphosphate phosphatase activity	27
GO:0042056	chemoattractant activity	27
GO:0050998	nitric-oxide synthase binding	27
GO:0070003	threonine-type peptidase activity	27
GO:0070064	proline-rich region binding	27
GO:0001784	phosphotyrosine binding	26
GO:0005041	low-density lipoprotein receptor activity	26
GO:0005112	Notch binding	26
GO:0008483	transaminase activity	26
GO:0016004	phospholipase activator activity	26
GO:0016868	"intramolecular transferase activity, phosphotransferases"	26
GO:0017150	tRNA dihydrouridine synthase activity	26
GO:0017169	CDP-alcohol phosphatidyltransferase activity	26
GO:0019206	nucleoside kinase activity	26
GO:0032794	GTPase activating protein binding	26
GO:0051117	ATPase binding	26
GO:0060229	lipase activator activity	26
GO:0070742	C2H2 zinc finger domain binding	26
GO:0090079	"translation regulator activity, nucleic acid binding"	26
GO:0001786	phosphatidylserine binding	25
GO:0004675	transmembrane receptor protein serine/threonine kinase activity	25
GO:0008028	monocarboxylic acid transmembrane transporter activity	25
GO:0008373	sialyltransferase activity	25
GO:0008514	organic anion transmembrane transporter activity	25
GO:0015198	oligopeptide transporter activity	25
GO:0015299	solute:hydrogen antiporter activity	25
GO:0016409	palmitoyltransferase activity	25
GO:0016538	cyclin-dependent protein kinase regulator activity	25
GO:0016641	"oxidoreductase activity, acting on the CH-NH2 group of donors, oxygen as acceptor"	25
GO:0016712	"oxidoreductase activity, acting on paired donors, with incorporation or reduction of molecular oxygen, reduced flavin or flavoprotein as one donor, and incorporation of one atom of oxygen"	25
GO:0016878	acid-thiol ligase activity	25
GO:0016888	"endodeoxyribonuclease activity, producing 5'-phosphomonoesters"	25
GO:0016936	galactoside binding	25
GO:0031420	alkali metal ion binding	25
GO:0035035	histone acetyltransferase binding	25
GO:0043395	heparan sulfate proteoglycan binding	25
GO:0046977	TAP binding	25
GO:0046978	TAP1 binding	25
GO:0046979	TAP2 binding	25
GO:0003785	actin monomer binding	24
GO:0004012	phospholipid-translocating ATPase activity	24
GO:0005161	platelet-derived growth factor receptor binding	24
GO:0005520	insulin-like growth factor binding	24
GO:0008252	nucleotidase activity	24
GO:0015277	kainate selective glutamate receptor activity	24
GO:0015440	peptide-transporting ATPase activity	24
GO:0016289	CoA hydrolase activity	24
GO:0019203	carbohydrate phosphatase activity	24
GO:0030332	cyclin binding	24
GO:0046625	sphingolipid binding	24
GO:0046961	"proton-transporting ATPase activity, rotational mechanism"	24
GO:0050308	sugar-phosphatase activity	24
GO:0051393	alpha-actinin binding	24
GO:0051537	"2 iron, 2 sulfur cluster binding"	24
GO:0000213	tRNA-intron endonuclease activity	23
GO:0001530	lipopolysaccharide binding	23
GO:0004526	ribonuclease P activity	23
GO:0004673	protein histidine kinase activity	23
GO:0005184	neuropeptide hormone activity	23
GO:0005310	dicarboxylic acid transmembrane transporter activity	23
GO:0005501	retinoid binding	23
GO:0005527	macrolide binding	23
GO:0005528	FK506 binding	23
GO:0005540	hyaluronic acid binding	23
GO:0008198	ferrous iron binding	23
GO:0008409	5'-3' exonuclease activity	23
GO:0015026	coreceptor activity	23
GO:0015248	sterol transporter activity	23
GO:0015464	acetylcholine receptor activity	23
GO:0015926	glucosidase activity	23
GO:0016801	"hydrolase activity, acting on ether bonds"	23
GO:0019870	potassium channel inhibitor activity	23
GO:0031491	nucleosome binding	23
GO:0035259	glucocorticoid receptor binding	23
GO:0043422	protein kinase B binding	23
GO:0070330	aromatase activity	23
GO:0002151	G-quadruplex RNA binding	22
GO:0004887	thyroid hormone receptor activity	22
GO:0005159	insulin-like growth factor receptor binding	22
GO:0005217	intracellular ligand-gated ion channel activity	22
GO:0005351	sugar:hydrogen symporter activity	22
GO:0005402	cation:sugar symporter activity	22
GO:0005521	lamin binding	22
GO:0005542	folic acid binding	22
GO:0015232	heme transporter activity	22
GO:0015924	mannosyl-oligosaccharide mannosidase activity	22
GO:0016408	C-acyltransferase activity	22
GO:0031624	ubiquitin conjugating enzyme binding	22
GO:0031690	adrenergic receptor binding	22
GO:0035251	UDP-glucosyltransferase activity	22
GO:0042975	peroxisome proliferator activated receptor binding	22
GO:0043008	ATP-dependent protein binding	22
GO:0048407	platelet-derived growth factor binding	22
GO:0003689	DNA clamp loader activity	21
GO:0004089	carbonate dehydratase activity	21
GO:0004445	inositol-polyphosphate 5-phosphatase activity	21
GO:0005165	neurotrophin receptor binding	21
GO:0005385	zinc ion transmembrane transporter activity	21
GO:0008308	voltage-gated anion channel activity	21
GO:0008318	protein prenyltransferase activity	21
GO:0008320	protein transmembrane transporter activity	21
GO:0008503	benzodiazepine receptor activity	21
GO:0008556	potassium-transporting ATPase activity	21
GO:0008641	small protein activating enzyme activity	21
GO:0010181	FMN binding	21
GO:0015278	calcium-release channel activity	21
GO:0017080	sodium channel regulator activity	21
GO:0017127	cholesterol transporter activity	21
GO:0022884	macromolecule transmembrane transporter activity	21
GO:0030306	ADP-ribosylation factor binding	21
GO:0030544	Hsp70 protein binding	21
GO:0031434	mitogen-activated protein kinase kinase binding	21
GO:0033170	protein-DNA loading ATPase activity	21
GO:0034237	protein kinase A regulatory subunit binding	21
GO:0042166	acetylcholine binding	21
GO:0043325	"phosphatidylinositol-3,4-bisphosphate binding"	21
GO:0046030	inositol trisphosphate phosphatase activity	21
GO:0048038	quinone binding	21
GO:0060590	ATPase regulator activity	21
GO:0070411	I-SMAD binding	21
GO:0000155	two-component sensor activity	20
GO:0001968	fibronectin binding	20
GO:0003886	DNA (cytosine-5-)-methyltransferase activity	20
GO:0004345	glucose-6-phosphate dehydrogenase activity	20
GO:0004364	glutathione transferase activity	20
GO:0004529	exodeoxyribonuclease activity	20
GO:0005005	transmembrane-ephrin receptor activity	20
GO:0005523	tropomyosin binding	20
GO:0008140	cAMP response element binding protein binding	20
GO:0008242	omega peptidase activity	20
GO:0008253	5'-nucleotidase activity	20
GO:0008294	calcium- and calmodulin-responsive adenylate cyclase activity	20
GO:0008329	pattern recognition receptor activity	20
GO:0008443	phosphofructokinase activity	20
GO:0008484	sulfuric ester hydrolase activity	20
GO:0008536	Ran GTPase binding	20
GO:0008907	integrase activity	20
GO:0009008	DNA-methyltransferase activity	20
GO:0015020	glucuronosyltransferase activity	20
GO:0015116	sulfate transmembrane transporter activity	20
GO:0016742	"hydroxymethyl-, formyl- and related transferase activity"	20
GO:0016812	"hydrolase activity, acting on carbon-nitrogen (but not peptide) bonds, in cyclic amides"	20
GO:0016854	racemase and epimerase activity	20
GO:0016895	"exodeoxyribonuclease activity, producing 5'-phosphomonoesters"	20
GO:0019104	DNA N-glycosylase activity	20
GO:0030742	GTP-dependent protein binding	20
GO:0001671	ATPase activator activity	19
GO:0004558	alpha-glucosidase activity	19
GO:0004559	alpha-mannosidase activity	19
GO:0004571	"mannosyl-oligosaccharide 1,2-alpha-mannosidase activity"	19
GO:0004679	AMP-activated protein kinase activity	19
GO:0004716	receptor signaling protein tyrosine kinase activity	19
GO:0004972	N-methyl-D-aspartate selective glutamate receptor activity	19
GO:0005251	delayed rectifier potassium channel activity	19
GO:0008171	O-methyltransferase activity	19
GO:0010576	metalloenzyme regulator activity	19
GO:0015421	oligopeptide-transporting ATPase activity	19
GO:0016273	arginine N-methyltransferase activity	19
GO:0016274	protein-arginine N-methyltransferase activity	19
GO:0016863	"intramolecular oxidoreductase activity, transposing C=C bonds"	19
GO:0030515	snoRNA binding	19
GO:0035198	miRNA binding	19
GO:0043499	eukaryotic cell surface binding	19
GO:0047617	acyl-CoA hydrolase activity	19
GO:0050321	tau-protein kinase activity	19
GO:0070569	uridylyltransferase activity	19
GO:0003993	acid phosphatase activity	18
GO:0004000	adenosine deaminase activity	18
GO:0004181	metallocarboxypeptidase activity	18
GO:0004563	beta-N-acetylhexosaminidase activity	18
GO:0004576	oligosaccharyl transferase activity	18
GO:0004806	triglyceride lipase activity	18
GO:0004835	tubulin-tyrosine ligase activity	18
GO:0004971	alpha-amino-3-hydroxy-5-methyl-4-isoxazole propionate selective glutamate receptor activity	18
GO:0005338	nucleotide-sugar transmembrane transporter activity	18
GO:0008191	metalloendopeptidase inhibitor activity	18
GO:0008195	phosphatidate phosphatase activity	18
GO:0010485	H4 histone acetyltransferase activity	18
GO:0015288	porin activity	18
GO:0016303	1-phosphatidylinositol-3-kinase activity	18
GO:0016307	phosphatidylinositol phosphate kinase activity	18
GO:0016901	"oxidoreductase activity, acting on the CH-OH group of donors, quinone or similar compound as acceptor"	18
GO:0019204	nucleotide phosphatase activity	18
GO:0031531	thyrotropin-releasing hormone receptor binding	18
GO:0032453	histone demethylase activity (H3-K4 specific)	18
GO:0035033	histone deacetylase regulator activity	18
GO:0043208	glycosphingolipid binding	18
GO:0046980	tapasin binding	18
GO:0048551	metalloenzyme inhibitor activity	18
GO:0050431	transforming growth factor beta binding	18
GO:0050542	icosanoid binding	18
GO:0050543	icosatetraenoic acid binding	18
GO:0050811	GABA receptor binding	18
GO:0080025	"phosphatidylinositol-3,5-bisphosphate binding"	18
GO:0000104	succinate dehydrogenase activity	17
GO:0000250	lanosterol synthase activity	17
GO:0001882	nucleoside binding	17
GO:0003964	RNA-directed DNA polymerase activity	17
GO:0004303	estradiol 17-beta-dehydrogenase activity	17
GO:0004690	cyclic nucleotide-dependent protein kinase activity	17
GO:0004711	ribosomal protein S6 kinase activity	17
GO:0005391	sodium:potassium-exchanging ATPase activity	17
GO:0008009	chemokine activity	17
GO:0008889	glycerophosphodiester phosphodiesterase activity	17
GO:0015172	acidic amino acid transmembrane transporter activity	17
GO:0015271	outward rectifier potassium channel activity	17
GO:0016783	sulfurtransferase activity	17
GO:0016833	oxo-acid-lyase activity	17
GO:0030296	protein tyrosine kinase activator activity	17
GO:0031559	oxidosqualene cyclase activity	17
GO:0032404	mismatch repair complex binding	17
GO:0033549	MAP kinase phosphatase activity	17
GO:0033612	receptor serine/threonine kinase binding	17
GO:0045294	alpha-catenin binding	17
GO:0045322	unmethylated CpG binding	17
GO:0046934	"phosphatidylinositol-4,5-bisphosphate 3-kinase activity"	17
GO:0048185	activin binding	17
GO:0050544	arachidonic acid binding	17
GO:0051400	BH domain binding	17
GO:0051425	PTB domain binding	17
GO:0051864	histone demethylase activity (H3-K36 specific)	17
GO:0070087	chromo shadow domain binding	17
GO:0070696	transmembrane receptor protein serine/threonine kinase binding	17
GO:0000400	four-way junction DNA binding	16
GO:0000900	"translation repressor activity, nucleic acid binding"	16
GO:0004331	"fructose-2,6-bisphosphate 2-phosphatase activity"	16
GO:0004438	phosphatidylinositol-3-phosphatase activity	16
GO:0004579	dolichyl-diphosphooligosaccharide-protein glycotransferase activity	16
GO:0005035	death receptor activity	16
GO:0005172	vascular endothelial growth factor receptor binding	16
GO:0005313	L-glutamate transmembrane transporter activity	16
GO:0008417	fucosyltransferase activity	16
GO:0008526	phosphatidylinositol transporter activity	16
GO:0015245	fatty acid transporter activity	16
GO:0015665	alcohol transmembrane transporter activity	16
GO:0016290	palmitoyl-CoA hydrolase activity	16
GO:0016803	ether hydrolase activity	16
GO:0016832	aldehyde-lyase activity	16
GO:0017017	MAP kinase tyrosine/serine/threonine phosphatase activity	16
GO:0019534	toxin transporter activity	16
GO:0030156	benzodiazepine receptor binding	16
GO:0030160	GKAP/Homer scaffold activity	16
GO:0031543	peptidyl-proline dioxygenase activity	16
GO:0032183	SUMO binding	16
GO:0033842	N-acetyl-beta-glucosaminyl-glycoprotein 4-beta-N-acetylgalactosaminyltransferase activity	16
GO:0034186	apolipoprotein A-I binding	16
GO:0034450	ubiquitin-ubiquitin ligase activity	16
GO:0034483	heparan sulfate sulfotransferase activity	16
GO:0043426	MRF binding	16
GO:0043995	histone acetyltransferase activity (H4-K5 specific)	16
GO:0043996	histone acetyltransferase activity (H4-K8 specific)	16
GO:0046404	ATP-dependent polydeoxyribonucleotide 5'-hydroxyl-kinase activity	16
GO:0046933	"hydrogen ion transporting ATP synthase activity, rotational mechanism"	16
GO:0046972	histone acetyltransferase activity (H4-K16 specific)	16
GO:0048256	flap endonuclease activity	16
GO:0050780	dopamine receptor binding	16
GO:0051525	NFAT protein binding	16
GO:0051733	polydeoxyribonucleotide kinase activity	16
GO:0051734	ATP-dependent polynucleotide kinase activity	16
GO:0070577	histone acetyl-lysine binding	16
GO:0000014	single-stranded DNA specific endodeoxyribonuclease activity	15
GO:0003857	3-hydroxyacyl-CoA dehydrogenase activity	15
GO:0003882	CDP-diacylglycerol-serine O-phosphatidyltransferase activity	15
GO:0003906	DNA-(apurinic or apyrimidinic site) lyase activity	15
GO:0004169	dolichyl-phosphate-mannose-protein mannosyltransferase activity	15
GO:0004301	epoxide hydrolase activity	15
GO:0004661	protein geranylgeranyltransferase activity	15
GO:0004726	non-membrane spanning protein tyrosine phosphatase activity	15
GO:0005087	Ran guanyl-nucleotide exchange factor activity	15
GO:0005131	growth hormone receptor binding	15
GO:0005536	glucose binding	15
GO:0006329	satellite DNA binding	15
GO:0008199	ferric iron binding	15
GO:0008430	selenium binding	15
GO:0008504	monoamine transmembrane transporter activity	15
GO:0008517	folic acid transporter activity	15
GO:0008607	phosphorylase kinase regulator activity	15
GO:0008649	rRNA methyltransferase activity	15
GO:0010861	thyroid hormone receptor activator activity	15
GO:0015101	organic cation transmembrane transporter activity	15
GO:0015165	pyrimidine nucleotide sugar transmembrane transporter activity	15
GO:0015187	glycine transmembrane transporter activity	15
GO:0016018	cyclosporin A binding	15
GO:0016717	"oxidoreductase activity, acting on paired donors, with oxidation of a pair of donors resulting in the reduction of molecular oxygen to two molecules of water"	15
GO:0016722	"oxidoreductase activity, oxidizing metal ions"	15
GO:0016846	carbon-sulfur lyase activity	15
GO:0017057	6-phosphogluconolactonase activity	15
GO:0017108	5'-flap endonuclease activity	15
GO:0017110	nucleoside-diphosphatase activity	15
GO:0019002	GMP binding	15
GO:0019798	procollagen-proline dioxygenase activity	15
GO:0030346	protein phosphatase 2B binding	15
GO:0030375	thyroid hormone receptor coactivator activity	15
GO:0030676	Rac guanyl-nucleotide exchange factor activity	15
GO:0031402	sodium ion binding	15
GO:0033130	acetylcholine receptor binding	15
GO:0035197	siRNA binding	15
GO:0042910	xenobiotic transporter activity	15
GO:0045502	dynein binding	15
GO:0047555	"3',5'-cyclic-GMP phosphodiesterase activity"	15
GO:0048020	CCR chemokine receptor binding	15
GO:0048156	tau protein binding	15
GO:0050700	CARD domain binding	15
GO:0051577	MyoD binding	15
GO:0070008	serine-type exopeptidase activity	15
GO:0070513	death domain binding	15
GO:0070568	guanylyltransferase activity	15
GO:0070679	"inositol 1,4,5 trisphosphate binding"	15
GO:0000403	Y-form DNA binding	14
GO:0001972	retinoic acid binding	14
GO:0003831	"beta-N-acetylglucosaminylglycopeptide beta-1,4-galactosyltransferase activity"	14
GO:0003873	6-phosphofructo-2-kinase activity	14
GO:0004614	phosphoglucomutase activity	14
GO:0004622	lysophospholipase activity	14
GO:0004652	polynucleotide adenylyltransferase activity	14
GO:0004849	uridine kinase activity	14
GO:0004931	extracellular ATP-gated cation channel activity	14
GO:0005218	intracellular ligand-gated calcium channel activity	14
GO:0005337	nucleoside transmembrane transporter activity	14
GO:0005381	iron ion transmembrane transporter activity	14
GO:0005451	monovalent cation:hydrogen antiporter activity	14
GO:0008046	axon guidance receptor activity	14
GO:0008139	nuclear localization sequence binding	14
GO:0008157	protein phosphatase 1 binding	14
GO:0008175	tRNA methyltransferase activity	14
GO:0008429	phosphatidylethanolamine binding	14
GO:0008469	histone-arginine N-methyltransferase activity	14
GO:0008553	"hydrogen-exporting ATPase activity, phosphorylative mechanism"	14
GO:0008559	xenobiotic-transporting ATPase activity	14
GO:0009881	photoreceptor activity	14
GO:0015368	calcium:cation antiporter activity	14
GO:0015385	sodium:hydrogen antiporter activity	14
GO:0015450	P-P-bond-hydrolysis-driven protein transmembrane transporter activity	14
GO:0016624	"oxidoreductase activity, acting on the aldehyde or oxo group of donors, disulfide as acceptor"	14
GO:0016634	"oxidoreductase activity, acting on the CH-CH group of donors, oxygen as acceptor"	14
GO:0016813	"hydrolase activity, acting on carbon-nitrogen (but not peptide) bonds, in linear amidines"	14
GO:0016862	"intramolecular oxidoreductase activity, interconverting keto- and enol-groups"	14
GO:0019238	cyclohydrolase activity	14
GO:0019855	calcium channel inhibitor activity	14
GO:0019992	diacylglycerol binding	14
GO:0031432	titin binding	14
GO:0032454	histone demethylase activity (H3-K9 specific)	14
GO:0032552	deoxyribonucleotide binding	14
GO:0034452	dynactin binding	14
GO:0035381	ATP-gated ion channel activity	14
GO:0035497	cAMP response element binding	14
GO:0046403	polynucleotide 3'-phosphatase activity	14
GO:0046935	1-phosphatidylinositol-3-kinase regulator activity	14
GO:0048602	fibroblast growth factor 1 binding	14
GO:0050253	retinyl-palmitate esterase activity	14
GO:0070628	proteasome binding	14
GO:0000179	"rRNA (adenine-N6,N6-)-dimethyltransferase activity"	13
GO:0001618	viral receptor activity	13
GO:0003708	retinoic acid receptor activity	13
GO:0004029	aldehyde dehydrogenase (NAD) activity	13
GO:0004488	methylenetetrahydrofolate dehydrogenase (NADP+) activity	13
GO:0004602	glutathione peroxidase activity	13
GO:0004630	phospholipase D activity	13
GO:0004645	phosphorylase activity	13
GO:0004691	cAMP-dependent protein kinase activity	13
GO:0004723	calcium-dependent protein serine/threonine phosphatase activity	13
GO:0004861	cyclin-dependent protein kinase inhibitor activity	13
GO:0004908	interleukin-1 receptor activity	13
GO:0004969	histamine receptor activity	13
GO:0005167	neurotrophin TRK receptor binding	13
GO:0005212	structural constituent of eye lens	13
GO:0005247	voltage-gated chloride channel activity	13
GO:0005294	neutral L-amino acid secondary active transmembrane transporter activity	13
GO:0008395	steroid hydroxylase activity	13
GO:0015185	L-gamma-aminobutyric acid transmembrane transporter activity	13
GO:0015215	nucleotide transmembrane transporter activity	13
GO:0015279	store-operated calcium channel activity	13
GO:0016308	1-phosphatidylinositol-4-phosphate 5-kinase activity	13
GO:0016433	rRNA (adenine) methyltransferase activity	13
GO:0016857	"racemase and epimerase activity, acting on carbohydrates and derivatives"	13
GO:0016884	"carbon-nitrogen ligase activity, with glutamine as amido-N-donor"	13
GO:0019789	SUMO ligase activity	13
GO:0030548	acetylcholine receptor regulator activity	13
GO:0030553	cGMP binding	13
GO:0030955	potassium ion binding	13
GO:0031701	angiotensin receptor binding	13
GO:0032135	DNA insertion or deletion binding	13
GO:0032407	MutSalpha complex binding	13
GO:0034046	poly(G) RNA binding	13
GO:0034187	apolipoprotein E binding	13
GO:0035240	dopamine binding	13
GO:0043139	5'-3' DNA helicase activity	13
GO:0055102	lipase inhibitor activity	13
GO:0070410	co-SMAD binding	13
GO:0000225	N-acetylglucosaminylphosphatidylinositol deacetylase activity	12
GO:0000340	RNA 7-methylguanosine cap binding	12
GO:0000405	bubble DNA binding	12
GO:0003756	protein disulfide isomerase activity	12
GO:0003916	DNA topoisomerase activity	12
GO:0004368	glycerol-3-phosphate dehydrogenase activity	12
GO:0004427	inorganic diphosphatase activity	12
GO:0004430	1-phosphatidylinositol 4-kinase activity	12
GO:0004439	"phosphatidylinositol-4,5-bisphosphate 5-phosphatase activity"	12
GO:0004477	methenyltetrahydrofolate cyclohydrolase activity	12
GO:0004515	nicotinate-nucleotide adenylyltransferase activity	12
GO:0004663	Rab geranylgeranyltransferase activity	12
GO:0004706	JUN kinase kinase kinase activity	12
GO:0004767	sphingomyelin phosphodiesterase activity	12
GO:0004826	phenylalanine-tRNA ligase activity	12
GO:0004993	serotonin receptor activity	12
GO:0005072	"transforming growth factor beta receptor, cytoplasmic mediator activity"	12
GO:0005332	gamma-aminobutyric acid:sodium symporter activity	12
GO:0005537	mannose binding	12
GO:0008172	S-methyltransferase activity	12
GO:0008327	methyl-CpG binding	12
GO:0008330	protein tyrosine/threonine phosphatase activity	12
GO:0008420	CTD phosphatase activity	12
GO:0008969	phosphohistidine phosphatase activity	12
GO:0015145	monosaccharide transmembrane transporter activity	12
GO:0015216	purine nucleotide transmembrane transporter activity	12
GO:0015556	C4-dicarboxylate transmembrane transporter activity	12
GO:0016230	sphingomyelin phosphodiesterase activator activity	12
GO:0016406	carnitine O-acyltransferase activity	12
GO:0016411	acylglycerol O-acyltransferase activity	12
GO:0016413	O-acetyltransferase activity	12
GO:0016615	malate dehydrogenase activity	12
GO:0016840	carbon-nitrogen lyase activity	12
GO:0016861	"intramolecular oxidoreductase activity, interconverting aldoses and ketoses"	12
GO:0016864	"intramolecular oxidoreductase activity, transposing S-S bonds"	12
GO:0016889	"endodeoxyribonuclease activity, producing 3'-phosphomonoesters"	12
GO:0019797	procollagen-proline 3-dioxygenase activity	12
GO:0019966	interleukin-1 binding	12
GO:0031544	peptidyl-proline 3-dioxygenase activity	12
GO:0032405	MutLalpha complex binding	12
GO:0032554	purine deoxyribonucleotide binding	12
GO:0032558	adenyl deoxyribonucleotide binding	12
GO:0034212	peptide N-acetyltransferase activity	12
GO:0042731	PH domain binding	12
GO:0042979	ornithine decarboxylase regulator activity	12
GO:0043121	neurotrophin binding	12
GO:0043495	protein anchor	12
GO:0048273	mitogen-activated protein kinase p38 binding	12
GO:0051635	bacterial cell surface binding	12
GO:0070567	cytidylyltransferase activity	12
GO:0071208	histone pre-mRNA DCP binding	12
GO:0000036	acyl carrier activity	11
GO:0000268	peroxisome targeting sequence binding	11
GO:0000700	mismatch base pair DNA N-glycosylase activity	11
GO:0001733	galactosylceramide sulfotransferase activity	11
GO:0003917	DNA topoisomerase type I activity	11
GO:0003920	GMP reductase activity	11
GO:0003988	acetyl-CoA C-acyltransferase activity	11
GO:0004019	adenylosuccinate synthase activity	11
GO:0004028	3-chloroallyl aldehyde dehydrogenase activity	11
GO:0004047	aminomethyltransferase activity	11
GO:0004487	methylenetetrahydrofolate dehydrogenase (NAD+) activity	11
GO:0004516	nicotinate phosphoribosyltransferase activity	11
GO:0004525	ribonuclease III activity	11
GO:0004745	retinol dehydrogenase activity	11
GO:0004862	cAMP-dependent protein kinase inhibitor activity	11
GO:0004950	chemokine receptor activity	11
GO:0005092	GDP-dissociation inhibitor activity	11
GO:0005237	inhibitory extracellular ligand-gated ion channel activity	11
GO:0005355	glucose transmembrane transporter activity	11
GO:0005432	calcium:sodium antiporter activity	11
GO:0008142	oxysterol binding	11
GO:0008271	secondary active sulfate transmembrane transporter activity	11
GO:0015056	corticotrophin-releasing factor receptor activity	11
GO:0015125	bile acid transmembrane transporter activity	11
GO:0015141	succinate transmembrane transporter activity	11
GO:0015149	hexose transmembrane transporter activity	11
GO:0015375	glycine:sodium symporter activity	11
GO:0016312	inositol bisphosphate phosphatase activity	11
GO:0016500	protein-hormone receptor activity	11
GO:0016657	"oxidoreductase activity, acting on NADH or NADPH, nitrogenous group as acceptor"	11
GO:0016755	"transferase activity, transferring amino-acyl groups"	11
GO:0016805	dipeptidase activity	11
GO:0017070	U6 snRNA binding	11
GO:0017153	sodium:dicarboxylate symporter activity	11
GO:0019215	intermediate filament binding	11
GO:0030215	semaphorin receptor binding	11
GO:0030519	snoRNP binding	11
GO:0031702	type 1 angiotensin receptor binding	11
GO:0031996	thioesterase binding	11
GO:0032217	riboflavin transporter activity	11
GO:0034594	phosphatidylinositol trisphosphate phosphatase activity	11
GO:0034648	histone demethylase activity (H3-dimethyl-K4 specific)	11
GO:0035241	protein-arginine omega-N monomethyltransferase activity	11
GO:0042153	RPTP-like protein binding	11
GO:0042834	peptidoglycan binding	11
GO:0043125	ErbB-3 class receptor binding	11
GO:0043295	glutathione binding	11
GO:0043559	insulin binding	11
GO:0046912	"transferase activity, transferring acyl groups, acyl groups converted into alkyl on transfer"	11
GO:0046974	histone methyltransferase activity (H3-K9 specific)	11
GO:0048027	mRNA 5'-UTR binding	11
GO:0048495	Roundabout binding	11
GO:0050265	RNA uridylyltransferase activity	11
GO:0050694	galactose 3-O-sulfotransferase activity	11
GO:0050997	quaternary ammonium group binding	11
GO:0051011	microtubule minus-end binding	11
GO:0051371	muscle alpha-actinin binding	11
GO:0051739	ammonia transmembrane transporter activity	11
GO:0051787	misfolded protein binding	11
GO:0051920	peroxiredoxin activity	11
GO:0070215	MDM2 binding	11
GO:0001727	lipid kinase activity	10
GO:0001758	retinal dehydrogenase activity	10
GO:0001846	opsonin binding	10
GO:0001875	lipopolysaccharide receptor activity	10
GO:0003747	translation release factor activity	10
GO:0003847	1-alkyl-2-acetylglycerophosphocholine esterase activity	10
GO:0003945	N-acetyllactosamine synthase activity	10
GO:0004065	arylsulfatase activity	10
GO:0004383	guanylate cyclase activity	10
GO:0004468	lysine N-acetyltransferase activity	10
GO:0004607	phosphatidylcholine-sterol O-acyltransferase activity	10
GO:0004654	polyribonucleotide nucleotidyltransferase activity	10
GO:0004677	DNA-dependent protein kinase activity	10
GO:0004859	phospholipase inhibitor activity	10
GO:0004936	alpha-adrenergic receptor activity	10
GO:0005078	MAP-kinase scaffold activity	10
GO:0005168	neurotrophin TRKA receptor binding	10
GO:0005219	ryanodine-sensitive calcium-release channel activity	10
GO:0005243	gap junction channel activity	10
GO:0005499	vitamin D binding	10
GO:0005534	galactose binding	10
GO:0008079	translation termination factor activity	10
GO:0008106	alcohol dehydrogenase (NADP+) activity	10
GO:0008113	peptide-methionine-(S)-S-oxide reductase activity	10
GO:0008263	pyrimidine-specific mismatch base pair DNA N-glycosylase activity	10
GO:0008296	3'-5'-exodeoxyribonuclease activity	10
GO:0008494	translation activator activity	10
GO:0008821	crossover junction endodeoxyribonuclease activity	10
GO:0015016	[heparan sulfate]-glucosamine N-sulfotransferase activity	10
GO:0015095	magnesium ion transmembrane transporter activity	10
GO:0015174	basic amino acid transmembrane transporter activity	10
GO:0015651	quaternary ammonium group transmembrane transporter activity	10
GO:0016165	lipoxygenase activity	10
GO:0016316	"phosphatidylinositol-3,4-bisphosphate 4-phosphatase activity"	10
GO:0016647	"oxidoreductase activity, acting on the CH-NH group of donors, oxygen as acceptor"	10
GO:0016886	"ligase activity, forming phosphoric ester bonds"	10
GO:0016918	retinal binding	10
GO:0017160	Ral GTPase binding	10
GO:0019103	pyrimidine nucleotide binding	10
GO:0019136	deoxynucleoside kinase activity	10
GO:0019825	oxygen binding	10
GO:0030899	calcium-dependent ATPase activity	10
GO:0031005	filamin binding	10
GO:0031994	insulin-like growth factor I binding	10
GO:0034235	GPI anchor binding	10
GO:0034713	type I transforming growth factor beta receptor binding	10
GO:0035184	histone threonine kinase activity	10
GO:0035242	protein-arginine omega-N asymmetric methyltransferase activity	10
GO:0042808	neuronal Cdc2-like kinase binding	10
GO:0042835	BRE binding	10
GO:0043138	3'-5' DNA helicase activity	10
GO:0045499	chemorepellent activity	10
GO:0050786	RAGE receptor binding	10
GO:0070290	NAPE-specific phospholipase D activity	10
GO:0070644	vitamin D response element binding	10
GO:0070815	peptidyl-lysine 5-dioxygenase activity	10
GO:0071532	ankyrin repeat binding	10
GO:0000026	"alpha-1,2-mannosyltransferase activity"	9
GO:0001409	guanine nucleotide transmembrane transporter activity	9
GO:0003691	double-stranded telomeric DNA binding	9
GO:0003975	UDP-N-acetylglucosamine-dolichyl-phosphate N-acetylglucosaminephosphotransferase activity	9
GO:0004017	adenylate kinase activity	9
GO:0004030	aldehyde dehydrogenase [NAD(P)+] activity	9
GO:0004128	cytochrome-b5 reductase activity	9
GO:0004165	dodecenoyl-CoA delta-isomerase activity	9
GO:0004176	ATP-dependent peptidase activity	9
GO:0004311	farnesyltranstransferase activity	9
GO:0004376	glycolipid mannosyltransferase activity	9
GO:0004396	hexokinase activity	9
GO:0004479	methionyl-tRNA formyltransferase activity	9
GO:0004514	nicotinate-nucleotide diphosphorylase (carboxylating) activity	9
GO:0004591	oxoglutarate dehydrogenase (succinyl-transferring) activity	9
GO:0004594	pantothenate kinase activity	9
GO:0004694	eukaryotic translation initiation factor 2alpha kinase activity	9
GO:0004704	NF-kappaB-inducing kinase activity	9
GO:0008184	glycogen phosphorylase activity	9
GO:0008190	eukaryotic initiation factor 4E binding	9
GO:0008192	RNA guanylyltransferase activity	9
GO:0008853	exodeoxyribonuclease III activity	9
GO:0008963	phospho-N-acetylmuramoyl-pentapeptide-transferase activity	9
GO:0010843	promoter binding	9
GO:0015018	galactosylgalactosylxylosylprotein 3-beta-glucuronosyltransferase activity	9
GO:0015140	malate transmembrane transporter activity	9
GO:0015193	L-proline transmembrane transporter activity	9
GO:0015220	choline transmembrane transporter activity	9
GO:0015643	toxin binding	9
GO:0016160	amylase activity	9
GO:0016175	superoxide-generating NADPH oxidase activity	9
GO:0016286	small conductance calcium-activated potassium channel activity	9
GO:0016405	CoA-ligase activity	9
GO:0016653	"oxidoreductase activity, acting on NADH or NADPH, heme protein as acceptor"	9
GO:0016778	diphosphotransferase activity	9
GO:0017040	ceramidase activity	9
GO:0017056	structural constituent of nuclear pore	9
GO:0017129	triglyceride binding	9
GO:0019784	NEDD8-specific protease activity	9
GO:0019799	tubulin N-acetyltransferase activity	9
GO:0019841	retinol binding	9
GO:0030020	extracellular matrix structural constituent conferring tensile strength	9
GO:0030172	troponin C binding	9
GO:0030235	nitric-oxide synthase regulator activity	9
GO:0030347	syntaxin-2 binding	9
GO:0030362	protein phosphatase type 4 regulator activity	9
GO:0031177	phosphopantetheine binding	9
GO:0031730	CCR5 chemokine receptor binding	9
GO:0032036	myosin heavy chain binding	9
GO:0032050	clathrin heavy chain binding	9
GO:0032137	guanine/thymine mispair binding	9
GO:0033188	sphingomyelin synthase activity	9
GO:0034236	protein kinase A catalytic subunit binding	9
GO:0035174	histone serine kinase activity	9
GO:0042978	ornithine decarboxylase activator activity	9
GO:0043023	ribosomal large subunit binding	9
GO:0043141	ATP-dependent 5'-3' DNA helicase activity	9
GO:0043142	single-stranded DNA-dependent ATPase activity	9
GO:0043237	laminin-1 binding	9
GO:0043522	leucine zipper domain binding	9
GO:0043539	protein serine/threonine kinase activator activity	9
GO:0043734	DNA-N1-methyladenine dioxygenase activity	9
GO:0047372	acylglycerol lipase activity	9
GO:0047493	ceramide cholinephosphotransferase activity	9
GO:0048018	receptor agonist activity	9
GO:0048531	"beta-1,3-galactosyltransferase activity"	9
GO:0050473	arachidonate 15-lipoxygenase activity	9
GO:0050897	cobalt ion binding	9
GO:0051379	epinephrine binding	9
GO:0051424	corticotropin-releasing hormone binding	9
GO:0051434	BH3 domain binding	9
GO:0070053	thrombospondin receptor activity	9
GO:0070402	NADPH binding	9
GO:0070530	K63-linked polyubiquitin binding	9
GO:0070697	activin receptor binding	9
GO:0000309	nicotinamide-nucleotide adenylyltransferase activity	8
GO:0000404	loop DNA binding	8
GO:0001565	phorbol ester receptor activity	8
GO:0001761	beta-alanine transmembrane transporter activity	8
GO:0003680	AT DNA binding	8
GO:0003720	telomerase activity	8
GO:0003726	double-stranded RNA adenosine deaminase activity	8
GO:0003841	1-acylglycerol-3-phosphate O-acyltransferase activity	8
GO:0003919	FMN adenylyltransferase activity	8
GO:0003960	NADPH:quinone reductase activity	8
GO:0004095	carnitine O-palmitoyltransferase activity	8
GO:0004138	deoxyguanosine kinase activity	8
GO:0004305	ethanolamine kinase activity	8
GO:0004366	glycerol-3-phosphate O-acyltransferase activity	8
GO:0004454	ketohexokinase activity	8
GO:0004608	phosphatidylethanolamine N-methyltransferase activity	8
GO:0004705	JUN kinase activity	8
GO:0004768	stearoyl-CoA 9-desaturase activity	8
GO:0004816	asparagine-tRNA ligase activity	8
GO:0004831	tyrosine-tRNA ligase activity	8
GO:0004953	icosanoid receptor activity	8
GO:0004954	prostanoid receptor activity	8
GO:0004955	prostaglandin receptor activity	8
GO:0004985	opioid receptor activity	8
GO:0005020	stem cell factor receptor activity	8
GO:0005114	type II transforming growth factor beta receptor binding	8
GO:0005138	interleukin-6 receptor binding	8
GO:0005173	stem cell factor receptor binding	8
GO:0005250	A-type (transient outward) potassium channel activity	8
GO:0005333	norepinephrine transmembrane transporter activity	8
GO:0005368	taurine transmembrane transporter activity	8
GO:0005369	taurine:sodium symporter activity	8
GO:0005375	copper ion transmembrane transporter activity	8
GO:0005461	UDP-glucuronic acid transmembrane transporter activity	8
GO:0005463	UDP-N-acetylgalactosamine transmembrane transporter activity	8
GO:0008121	ubiquinol-cytochrome-c reductase activity	8
GO:0008179	adenylate cyclase binding	8
GO:0008239	dipeptidyl-peptidase activity	8
GO:0008499	"UDP-galactose:beta-N-acetylglucosamine beta-1,3-galactosyltransferase activity"	8
GO:0008507	sodium:iodide symporter activity	8
GO:0008574	plus-end-directed microtubule motor activity	8
GO:0008670	"2,4-dienoyl-CoA reductase (NADPH) activity"	8
GO:0010858	calcium-dependent protein kinase regulator activity	8
GO:0015111	iodide transmembrane transporter activity	8
GO:0015117	thiosulfate transmembrane transporter activity	8
GO:0015373	monovalent anion:sodium symporter activity	8
GO:0015433	peptide antigen-transporting ATPase activity	8
GO:0016231	beta-N-acetylglucosaminidase activity	8
GO:0016362	"activin receptor activity, type II"	8
GO:0016416	O-palmitoyltransferase activity	8
GO:0016423	tRNA (guanine) methyltransferase activity	8
GO:0016530	metallochaperone activity	8
GO:0016635	"oxidoreductase activity, acting on the CH-CH group of donors, quinone or related compound as acceptor"	8
GO:0016679	"oxidoreductase activity, acting on diphenols and related substances as donors"	8
GO:0016681	"oxidoreductase activity, acting on diphenols and related substances as donors, cytochrome as acceptor"	8
GO:0016723	"oxidoreductase activity, oxidizing metal ions, NAD or NADP as acceptor"	8
GO:0016885	"ligase activity, forming carbon-carbon bonds"	8
GO:0016909	SAP kinase activity	8
GO:0016929	SUMO-specific protease activity	8
GO:0016933	extracellular-glycine-gated ion channel activity	8
GO:0016934	extracellular-glycine-gated chloride channel activity	8
GO:0019144	ADP-sugar diphosphatase activity	8
GO:0019237	centromeric DNA binding	8
GO:0022821	potassium ion antiporter activity	8
GO:0030292	protein tyrosine kinase inhibitor activity	8
GO:0030977	taurine binding	8
GO:0031013	troponin I binding	8
GO:0031014	troponin T binding	8
GO:0031419	cobalamin binding	8
GO:0031493	nucleosomal histone binding	8
GO:0031628	opioid receptor binding	8
GO:0031681	G-protein beta-subunit binding	8
GO:0031685	adenosine receptor binding	8
GO:0031852	mu-type opioid receptor binding	8
GO:0032138	single base insertion or deletion binding	8
GO:0034618	arginine binding	8
GO:0042903	tubulin deacetylase activity	8
GO:0043404	corticotropin-releasing hormone receptor activity	8
GO:0044020	histone methyltransferase activity (H4-R3 specific)	8
GO:0046582	Rap GTPase activator activity	8
GO:0046976	histone methyltransferase activity (H3-K27 specific)	8
GO:0047631	ADP-ribose diphosphatase activity	8
GO:0048408	epidermal growth factor binding	8
GO:0050291	sphingosine N-acyltransferase activity	8
GO:0050567	glutaminyl-tRNA synthase (glutamine-hydrolyzing) activity	8
GO:0050656	3'-phosphoadenosine 5'-phosphosulfate binding	8
GO:0050827	toxin receptor binding	8
GO:0051378	serotonin binding	8
GO:0051747	DNA demethylase activity	8
GO:0051766	inositol trisphosphate kinase activity	8
GO:0070061	fructose binding	8
GO:0070324	thyroid hormone binding	8
GO:0070700	BMP receptor binding	8
GO:0071253	connexin binding	8
GO:0000182	rDNA binding	7
GO:0000828	inositol hexakisphosphate kinase activity	7
GO:0000832	inositol hexakisphosphate 5-kinase activity	7
GO:0001515	opioid peptide activity	7
GO:0001566	non-kinase phorbol ester receptor activity	7
GO:0001641	group II metabotropic glutamate receptor activity	7
GO:0001734	mRNA (N6-adenosine)-methyltransferase activity	7
GO:0001883	purine nucleoside binding	7
GO:0003923	GPI-anchor transamidase activity	7
GO:0003980	UDP-glucose:glycoprotein glucosyltransferase activity	7
GO:0003998	acylphosphatase activity	7
GO:0004013	adenosylhomocysteinase activity	7
GO:0004075	biotin carboxylase activity	7
GO:0004145	diamine N-acetyltransferase activity	7
GO:0004300	enoyl-CoA hydratase activity	7
GO:0004346	glucose-6-phosphatase activity	7
GO:0004415	hyalurononglucosaminidase activity	7
GO:0004448	isocitrate dehydrogenase activity	7
GO:0004615	phosphomannomutase activity	7
GO:0004657	proline dehydrogenase activity	7
GO:0004703	G-protein coupled receptor kinase activity	7
GO:0004720	protein-lysine 6-oxidase activity	7
GO:0004749	ribose phosphate diphosphokinase activity	7
GO:0004791	thioredoxin-disulfide reductase activity	7
GO:0004904	interferon receptor activity	7
GO:0004921	interleukin-11 receptor activity	7
GO:0004983	neuropeptide Y receptor activity	7
GO:0004992	platelet activating factor receptor activity	7
GO:0004994	somatostatin receptor activity	7
GO:0005220	"inositol 1,4,5-trisphosphate-sensitive calcium-release channel activity"	7
GO:0008109	"N-acetyllactosaminide beta-1,6-N-acetylglucosaminyltransferase activity"	7
GO:0008309	double-stranded DNA specific exodeoxyribonuclease activity	7
GO:0008391	arachidonic acid monooxygenase activity	7
GO:0008815	citrate (pro-3S)-lyase activity	7
GO:0008898	homocysteine S-methyltransferase activity	7
GO:0009374	biotin binding	7
GO:0010857	calcium-dependent protein kinase activity	7
GO:0015106	bicarbonate transmembrane transporter activity	7
GO:0015142	tricarboxylic acid transmembrane transporter activity	7
GO:0015166	polyol transmembrane transporter activity	7
GO:0015186	L-glutamine transmembrane transporter activity	7
GO:0015925	galactosidase activity	7
GO:0016149	"translation release factor activity, codon specific"	7
GO:0016421	CoA carboxylase activity	7
GO:0016802	trialkylsulfonium hydrolase activity	7
GO:0016842	amidine-lyase activity	7
GO:0017081	chloride channel regulator activity	7
GO:0017089	glycolipid transporter activity	7
GO:0017151	DEAD/H-box RNA helicase binding	7
GO:0019970	interleukin-11 binding	7
GO:0030492	hemoglobin binding	7
GO:0030547	receptor inhibitor activity	7
GO:0030957	Tat protein binding	7
GO:0031694	alpha-2A adrenergic receptor binding	7
GO:0031779	melanocortin receptor binding	7
GO:0031781	type 3 melanocortin receptor binding	7
GO:0031782	type 4 melanocortin receptor binding	7
GO:0031877	somatostatin receptor binding	7
GO:0031995	insulin-like growth factor II binding	7
GO:0032052	bile acid binding	7
GO:0033829	O-fucosylpeptide 3-beta-N-acetylglucosaminyltransferase activity	7
GO:0034416	bisphosphoglycerate phosphatase activity	7
GO:0034617	tetrahydrobiopterin binding	7
GO:0042171	lysophosphatidic acid acyltransferase activity	7
GO:0043140	ATP-dependent 3'-5' DNA helicase activity	7
GO:0044183	protein binding involved in protein folding	7
GO:0046923	ER retention sequence binding	7
GO:0047184	1-acylglycerophosphocholine O-acyltransferase activity	7
GO:0047429	nucleoside-triphosphate diphosphatase activity	7
GO:0048155	S100 alpha binding	7
GO:0048406	nerve growth factor binding	7
GO:0050062	long-chain-fatty-acyl-CoA reductase activity	7
GO:0050309	sugar-terminal-phosphatase activity	7
GO:0050693	LBD domain binding	7
GO:0051429	corticotropin-releasing hormone receptor binding	7
GO:0051430	corticotropin-releasing hormone receptor 1 binding	7
GO:0051527	NFAT2 protein binding	7
GO:0051718	"DNA (cytosine-5-)-methyltransferase activity, acting on CpG substrates"	7
GO:0070699	type II activin receptor binding	7
GO:0070735	protein-glycine ligase activity	7
GO:0071535	RING-like zinc finger domain binding	7
GO:0071617	lysophospholipid acyltransferase activity	7
GO:0000064	L-ornithine transmembrane transporter activity	6
GO:0000156	two-component response regulator activity	6
GO:0001537	N-acetylgalactosamine 4-O-sulfotransferase activity	6
GO:0001642	group III metabotropic glutamate receptor activity	6
GO:0001691	pseudophosphatase activity	6
GO:0002054	nucleobase binding	6
GO:0002162	dystroglycan binding	6
GO:0003702	RNA polymerase II transcription factor activity	6
GO:0003872	6-phosphofructokinase activity	6
GO:0003896	DNA primase activity	6
GO:0003909	DNA ligase activity	6
GO:0003910	DNA ligase (ATP) activity	6
GO:0003913	DNA photolyase activity	6
GO:0003951	NAD+ kinase activity	6
GO:0003956	NAD(P)+-protein-arginine ADP-ribosyltransferase activity	6
GO:0003976	UDP-N-acetylglucosamine-lysosomal-enzyme N-acetylglucosaminephosphotransferase activity	6
GO:0003978	UDP-glucose 4-epimerase activity	6
GO:0004103	choline kinase activity	6
GO:0004108	citrate (Si)-synthase activity	6
GO:0004117	calmodulin-dependent cyclic-nucleotide phosphodiesterase activity	6
GO:0004127	cytidylate kinase activity	6
GO:0004140	dephospho-CoA kinase activity	6
GO:0004152	dihydroorotate dehydrogenase activity	6
GO:0004157	dihydropyrimidinase activity	6
GO:0004158	dihydroorotate oxidase activity	6
GO:0004322	ferroxidase activity	6
GO:0004339	"glucan 1,4-alpha-glucosidase activity"	6
GO:0004437	inositol or phosphatidylinositol phosphatase activity	6
GO:0004476	mannose-6-phosphate isomerase activity	6
GO:0004517	nitric-oxide synthase activity	6
GO:0004551	nucleotide diphosphatase activity	6
GO:0004689	phosphorylase kinase activity	6
GO:0004698	calcium-dependent protein kinase C activity	6
GO:0004699	calcium-independent protein kinase C activity	6
GO:0004925	prolactin receptor activity	6
GO:0004938	alpha2-adrenergic receptor activity	6
GO:0004984	olfactory receptor activity	6
GO:0005004	GPI-linked ephrin receptor activity	6
GO:0005019	platelet-derived growth factor beta-receptor activity	6
GO:0005030	neurotrophin receptor activity	6
GO:0005042	netrin receptor activity	6
GO:0005052	peroxisome matrix targeting signal-1 binding	6
GO:0005127	ciliary neurotrophic factor receptor binding	6
GO:0005176	ErbB-2 class receptor binding	6
GO:0005315	inorganic phosphate transmembrane transporter activity	6
GO:0005324	long-chain fatty acid transporter activity	6
GO:0005372	water transmembrane transporter activity	6
GO:0005384	manganese ion transmembrane transporter activity	6
GO:0008020	G-protein coupled photoreceptor activity	6
GO:0008107	galactoside 2-alpha-L-fucosyltransferase activity	6
GO:0008108	UDP-glucose:hexose-1-phosphate uridylyltransferase activity	6
GO:0008193	tRNA guanylyltransferase activity	6
GO:0008273	"calcium, potassium:sodium antiporter activity"	6
GO:0008312	7S RNA binding	6
GO:0008449	N-acetylglucosamine-6-sulfatase activity	6
GO:0008454	"alpha-1,3-mannosylglycoprotein 4-beta-N-acetylglucosaminyltransferase activity"	6
GO:0008475	procollagen-lysine 5-dioxygenase activity	6
GO:0008510	sodium:bicarbonate symporter activity	6
GO:0009931	calcium-dependent protein serine/threonine kinase activity	6
GO:0015168	glycerol transmembrane transporter activity	6
GO:0015180	L-alanine transmembrane transporter activity	6
GO:0015183	L-aspartate transmembrane transporter activity	6
GO:0015205	nucleobase transmembrane transporter activity	6
GO:0015347	sodium-independent organic anion transmembrane transporter activity	6
GO:0015562	efflux transmembrane transporter activity	6
GO:0016019	peptidoglycan receptor activity	6
GO:0016206	catechol O-methyltransferase activity	6
GO:0016212	kynurenine-oxoglutarate transaminase activity	6
GO:0016417	S-acyltransferase activity	6
GO:0016453	C-acetyltransferase activity	6
GO:0016524	latrotoxin receptor activity	6
GO:0016531	copper chaperone activity	6
GO:0016596	thienylcyclohexylpiperidine binding	6
GO:0016724	"oxidoreductase activity, oxidizing metal ions, oxygen as acceptor"	6
GO:0016744	"transferase activity, transferring aldehyde or ketonic groups"	6
GO:0016847	1-aminocyclopropane-1-carboxylate synthase activity	6
GO:0016882	cyclo-ligase activity	6
GO:0017123	Ral GTPase activator activity	6
GO:0017125	deoxycytidyl transferase activity	6
GO:0019961	interferon binding	6
GO:0022858	alanine transmembrane transporter activity	6
GO:0030151	molybdenum ion binding	6
GO:0030284	estrogen receptor activity	6
GO:0030348	syntaxin-3 binding	6
GO:0030911	TPR domain binding	6
GO:0031210	phosphatidylcholine binding	6
GO:0031404	chloride ion binding	6
GO:0031697	beta-1 adrenergic receptor binding	6
GO:0031698	beta-2 adrenergic receptor binding	6
GO:0031862	prostanoid receptor binding	6
GO:0032093	SAM domain binding	6
GO:0032142	single guanine insertion binding	6
GO:0032356	oxidized DNA binding	6
GO:0032357	oxidized purine DNA binding	6
GO:0032549	ribonucleoside binding	6
GO:0032564	dATP binding	6
GO:0032795	heterotrimeric G-protein binding	6
GO:0033192	calmodulin-dependent protein phosphatase activity	6
GO:0033677	DNA/RNA helicase activity	6
GO:0034481	chondroitin sulfotransferase activity	6
GO:0034711	inhibin binding	6
GO:0035252	UDP-xylosyltransferase activity	6
GO:0035402	histone kinase activity (H3-T11 specific)	6
GO:0042285	xylosyltransferase activity	6
GO:0042608	T cell receptor binding	6
GO:0042799	histone methyltransferase activity (H4-K20 specific)	6
GO:0042895	antibiotic transporter activity	6
GO:0042923	neuropeptide binding	6
GO:0043183	vascular endothelial growth factor receptor 1 binding	6
GO:0043423	3-phosphoinositide-dependent protein kinase binding	6
GO:0043515	kinetochore binding	6
GO:0045545	syndecan binding	6
GO:0046592	polyamine oxidase activity	6
GO:0046790	virion binding	6
GO:0046870	cadmium ion binding	6
GO:0047498	calcium-dependent phospholipase A2 activity	6
GO:0047499	calcium-independent phospholipase A2 activity	6
GO:0048101	"calcium- and calmodulin-regulated 3',5'-cyclic-GMP phosphodiesterase activity"	6
GO:0050211	procollagen galactosyltransferase activity	6
GO:0050221	prostaglandin-E2 9-reductase activity	6
GO:0050698	proteoglycan sulfotransferase activity	6
GO:0070063	RNA polymerase binding	6
GO:0070095	fructose-6-phosphate binding	6
GO:0070097	delta-catenin binding	6
GO:0070182	DNA polymerase binding	6
GO:0070551	"endoribonuclease activity, cleaving siRNA-paired mRNA"	6
GO:0070728	leucine binding	6
GO:0070996	type 1 melanocortin receptor binding	6
